# Supplementary material for: Comparative analysis of Diospyros (Ebenaceae) plastomes: Insights into genomic features, mutational hotspots, and adaptive evolution
Source: Ecol Evol. 2023 Jul 12;13(7):e10301. doi: 10.1002/ece3.10301 (PMC10338900; doi:10.1002/ece3.10301)
Supplement: Supplementary file 1 — Supplementary material [file ECE3-13-e10301-s001.zip]

Archive with 14 entries (13 files):
- Supplementary file/
- Supplementary file/Figure S1.docx
- Supplementary file/Figure S1.pdf
- Supplementary file/Figure S2.docx
- Supplementary file/Figure S2.pdf
- Supplementary file/Table S1.docx
- Supplementary file/Table S2.docx
- Supplementary file/Table S3.xlsx
- Supplementary file/Table S4.xlsx
- Supplementary file/Table S5.xlsx
- Supplementary file/Table S6.xlsx
- Supplementary file/Table S7.xlsx
- Supplementary file/Table S8.xlsx
- Supplementary file/~$gure S2.docx
