# Supplementary material for: Comparative analysis of Diospyros (Ebenaceae) plastomes: Insights into genomic features, mutational hotspots, and adaptive evolution
Source: Ecol Evol. 2023 Jul 12;13(7):e10301. doi: 10.1002/ece3.10301 (PMC10338900; doi:10.1002/ece3.10301)
Supplement: Supplementary file 1 — Supplementary material [file ECE3-13-e10301-s001.zip › Supplementary file/Table S3.xlsx]

## Sheet: Table S3a
Table S3a Summary of SSR raw data (these yellow ones are di - and poly - dinucleotide repeats).
Diospyros eriantha (DE)									Diospyros morrisiana (DM)									Diospyros strigosa (DS)									Diospyros deyangensis									Diospyros jinzaoshi									Diospyros lotus
ID	SSR nr.	SSR type	SSR	Size	Start	End	Site	Location	ID	SSR nr.	SSR type	SSR	Size	Start	End	Site	Location	ID	SSR nr.	SSR type	SSR	Size	Start	End	Site	Location	ID	SSR nr.	SSR type	SSR	Size	Start	End	Site	Location	ID	SSR nr.	SSR type	SSR	Size	Start	End	Site	Location	ID	SSR nr.	SSR type	SSR	Size
DE-edit	1	p1	(A)15	15	438	452	IGS	LSC	DM-edit	1	p3	(CAG)4	12	1097	1108	CDS	LSC	DS-edit	1	p1	(A)11	11	438	448	IGS	LSC	MF288575	1	p1	(A)11	11	397	407	IGS	LSC	KM522848	1	p1	(A)12	12	384	395	IGS	LSC	KM522849	1	p1	(A)11	11
DE-edit	2	p1	(T)10	10	1995	2004	intron	LSC	DM-edit	2	p1	(T)13	13	1945	1957	intron	LSC	DS-edit	2	c	(T)11aaagggttgaatactcagttgatttaagctttactacatgaacatttcagaatagaaataaatgca(T)10	87	1991	2077	intron	LSC	MF288575	2	p3	(CAG)4	12	1103	1114	CDS	LSC	KM522848	2	p3	(CAG)4	12	1069	1080	CDS	LSC	KM522849	2	p3	(CAG)4	12
DE-edit	3	p1	(A)15	15	4869	4883	IGS	LSC	DM-edit	3	p4	(AAAT)4	16	4402	4417	IGS	LSC	DS-edit	3	p1	(A)19	19	4867	4885	IGS	LSC	MF288575	3	p4	(AAAT)4	16	4385	4400	IGS	LSC	KM522848	3	c	(T)10aagggttgaatactcagttgatttaagccttactacatgaacatttcagaatagaaataaatgaa(T)10	85	1917	2001	intron	LSC	KM522849	3	p1	(T)10	10
DE-edit	4	p1	(A)11	11	5686	5696	intron	LSC	DM-edit	4	p1	(A)10	10	5599	5608	intron	LSC	DS-edit	4	p1	(A)11	11	5688	5698	intron	LSC	MF288575	4	p1	(A)11	11	4795	4805	IGS	LSC	KM522848	4	p4	(AAAT)4	16	4373	4388	IGS	LSC	KM522849	4	p1	(A)11	11
DE-edit	5	p1	(A)16	16	6659	6674	IGS	LSC	DM-edit	5	p1	(A)12	12	6565	6576	IGS	LSC	DS-edit	5	p1	(A)16	16	6661	6676	IGS	LSC	MF288575	5	p1	(A)11	11	4911	4921	IGS	LSC	KM522848	5	p1	(A)18	18	4777	4794	IGS	LSC	KM522849	5	p1	(A)10	10
DE-edit	6	p1	(T)18	18	6940	6957	IGS	LSC	DM-edit	6	p1	(T)10	10	6850	6859	IGS	LSC	DS-edit	6	p1	(T)15	15	6942	6956	IGS	LSC	MF288575	6	p1	(A)10	10	5707	5716	intron	LSC	KM522848	6	p1	(T)11	11	5789	5799	intron	LSC	KM522849	6	p1	(T)10	10
DE-edit	7	p1	(T)11	11	9100	9110	IGS	LSC	DM-edit	7	p1	(A)14	14	7940	7953	IGS	LSC	DS-edit	7	p1	(T)10	10	7143	7152	IGS	LSC	MF288575	7	p1	(T)10	10	5917	5926	intron	LSC	KM522848	7	p1	(T)11	11	7291	7301	IGS	LSC	KM522849	7	p1	(A)10	10
DE-edit	8	p1	(T)10	10	11275	11284	IGS	LSC	DM-edit	8	p1	(T)11	11	8997	9007	CDS	LSC	DS-edit	8	p1	(T)11	11	9100	9110	CDS	LSC	MF288575	8	p1	(T)10	10	6961	6970	IGS	LSC	KM522848	8	p1	(T)12	12	8837	8848	CDS	LSC	KM522849	8	p1	(T)10	10
DE-edit	9	p1	(A)10	10	13719	13728	intron	LSC	DM-edit	9	p1	(A)10	10	9389	9398	IGS	LSC	DS-edit	9	p1	(A)11	11	13718	13728	intron	LSC	MF288575	9	p1	(T)10	10	7552	7561	IGS	LSC	KM522848	9	p1	(A)11	11	9234	9244	IGS	LSC	KM522849	9	p1	(A)11	11
DE-edit	10	p1	(T)11	11	16685	16695	IGS	LSC	DM-edit	10	p1	(A)10	10	13687	13696	intron	LSC	DS-edit	10	p1	(T)11	11	16655	16665	IGS	LSC	MF288575	10	p1	(A)13	13	8049	8061	IGS	LSC	KM522848	10	p1	(A)11	11	10073	10083	intron	LSC	KM522849	10	p1	(T)11	11
DE-edit	11	p1	(A)12	12	17506	17517	IGS	LSC	DM-edit	11	p2	(TA)5	10	14207	14216	IGS	LSC	DS-edit	11	p1	(A)12	12	17476	17487	IGS	LSC	MF288575	11	p1	(T)11	11	9097	9107	CDS	LSC	KM522848	11	p1	(T)10	10	11057	11066	IGS	LSC	KM522849	11	p1	(A)12	12
DE-edit	12	p1	(T)11	11	19743	19753	CDS	LSC	DM-edit	12	p1	(A)11	11	14793	14803	IGS	LSC	DS-edit	12	p1	(T)11	11	19713	19723	CDS	LSC	MF288575	12	p1	(A)12	12	9492	9503	IGS	LSC	KM522848	12	p1	(T)10	10	13201	13210	intron	LSC	KM522849	12	c*	(T)12(<T>A)(TA)4	22
DE-edit	13	p2	(AT)5	10	21116	21125	CDS	LSC	DM-edit	13	p1	(T)14	14	15551	15564	IGS	LSC	DS-edit	13	p2	(AT)5	10	21086	21095	CDS	LSC	MF288575	13	p1	(A)10	10	10331	10340	intron	LSC	KM522848	13	p1	(A)11	11	13501	13511	intron	LSC	KM522849	13	p1	(A)10	10
DE-edit	14	p2	(AT)5	10	22160	22169	CDS	LSC	DM-edit	14	p1	(T)11	11	16748	16758	IGS	LSC	DS-edit	14	p2	(AT)5	10	22130	22139	CDS	LSC	MF288575	14	p1	(T)11	11	11314	11324	IGS	LSC	KM522848	14	p2	(TA)5	10	14021	14030	IGS	LSC	KM522849	14	p1	(T)10	10
DE-edit	15	p1	(T)10	10	27477	27486	CDS	LSC	DM-edit	15	p1	(A)12	12	17569	17580	IGS	LSC	DS-edit	15	p1	(T)10	10	27447	27456	CDS	LSC	MF288575	15	p1	(T)10	10	12884	12893	IGS	LSC	KM522848	15	p1	(A)10	10	14589	14598	IGS	LSC	KM522849	15	p1	(T)10	10
DE-edit	16	p1	(A)11	11	29787	29797	IGS	LSC	DM-edit	16	p1	(T)11	11	19777	19787	CDS	LSC	DS-edit	16	p1	(A)11	11	29741	29751	IGS	LSC	MF288575	16	p2	(TA)5	10	14276	14285	IGS	LSC	KM522848	16	p1	(T)15	15	15346	15360	IGS	LSC	KM522849	16	p1	(A)11	11
DE-edit	17	p1	(A)13	13	38650	38662	IGS	LSC	DM-edit	17	p2	(AT)5	10	21150	21159	CDS	LSC	DS-edit	17	p1	(A)10	10	38265	38274	IGS	LSC	MF288575	17	p1	(A)10	10	14862	14871	IGS	LSC	KM522848	17	p1	(A)14	14	17359	17372	IGS	LSC	KM522849	17	p1	(T)11	11
DE-edit	18	p1	(A)10	10	45736	45745	intron	LSC	DM-edit	18	p2	(AT)5	10	22179	22188	CDS	LSC	DS-edit	18	p1	(A)12	12	38605	38616	IGS	LSC	MF288575	18	p1	(T)12	12	15619	15630	IGS	LSC	KM522848	18	p1	(T)11	11	19569	19579	CDS	LSC	KM522849	18	p2	(AT)5	10
DE-edit	19	p1	(A)10	10	46320	46329	intron	LSC	DM-edit	19	p1	(T)10	10	27488	27497	CDS	LSC	DS-edit	19	p1	(A)10	10	45690	45699	intron	LSC	MF288575	19	p1	(T)10	10	16809	16818	IGS	LSC	KM522848	19	p2	(AT)5	10	20942	20951	CDS	LSC	KM522849	19	p2	(AT)5	10
DE-edit	20	p1	(T)14	14	52677	52690	IGS	LSC	DM-edit	20	p1	(A)10	10	30223	30232	IGS	LSC	DS-edit	20	p1	(A)10	10	46274	46283	intron	LSC	MF288575	20	p1	(A)11	11	17629	17639	IGS	LSC	KM522848	20	p2	(AT)5	10	21971	21980	CDS	LSC	KM522849	20	p1	(T)10	10
DE-edit	21	p1	(T)10	10	53468	53477	IGS	LSC	DM-edit	21	p4	(AGAA)3	12	31082	31093	IGS	LSC	DS-edit	21	p1	(T)14	14	52612	52625	IGS	LSC	MF288575	21	p1	(T)11	11	19836	19846	CDS	LSC	KM522848	21	p1	(T)10	10	27286	27295	CDS	LSC	KM522849	21	p1	(A)11	11
DE-edit	22	p1	(T)10	10	55125	55134	IGS	LSC	DM-edit	22	p1	(A)11	11	38121	38131	IGS	LSC	DS-edit	22	p1	(T)10	10	53403	53412	IGS	LSC	MF288575	22	p2	(AT)5	10	21209	21218	CDS	LSC	KM522848	22	p1	(A)15	15	28455	28469	IGS	LSC	KM522849	22	p4	(TTTC)3	12
DE-edit	23	p1	(T)10	10	57092	57101	CDS	LSC	DM-edit	23	p1	(C)11	11	38516	38526	IGS	LSC	DS-edit	23	p1	(T)10	10	55052	55061	IGS	LSC	MF288575	23	p2	(AT)5	10	22238	22247	CDS	LSC	KM522848	23	p4	(TTTC)3	12	30903	30914	IGS	LSC	KM522849	23	p1	(T)11	11
DE-edit	24	p1	(T)11	11	62413	62423	IGS	LSC	DM-edit	24	p1	(A)12	12	44394	44405	IGS	LSC	DS-edit	24	p1	(T)10	10	57019	57028	CDS	LSC	MF288575	24	p1	(T)10	10	27553	27562	CDS	LSC	KM522848	24	p1	(A)12	12	34092	34103	IGS	LSC	KM522849	24	p1	(A)10	10
DE-edit	25	p1	(T)15	15	63902	63916	IGS	LSC	DM-edit	25	p1	(A)10	10	46483	46492	IGS	LSC	DS-edit	25	p1	(T)10	10	59644	59653	IGS	LSC	MF288575	25	p1	(A)11	11	28723	28733	IGS	LSC	KM522848	25	p1	(A)15	15	38002	38016	IGS	LSC	KM522849	25	p1	(A)12	12
DE-edit	26	p4	(TCAA)3	12	67836	67847	IGS	LSC	DM-edit	26	p1	(A)11	11	48318	48328	IGS	LSC	DS-edit	26	p1	(T)13	13	62351	62363	IGS	LSC	MF288575	26	p1	(A)10	10	32723	32732	IGS	LSC	KM522848	26	p1	(A)12	12	44184	44195	IGS	LSC	KM522849	26	p1	(C)10	10
DE-edit	27	p1	(T)13	13	68129	68141	IGS	LSC	DM-edit	27	p1	(T)10	10	51189	51198	IGS	LSC	DS-edit	27	p1	(T)16	16	63842	63857	IGS	LSC	MF288575	27	p1	(T)10	10	33733	33742	IGS	LSC	KM522848	27	p1	(A)10	10	46273	46282	IGS	LSC	KM522849	27	p1	(A)11	11
DE-edit	28	p4	(TTTA)3	12	74496	74507	intron	LSC	DM-edit	28	p1	(T)13	13	52592	52604	IGS	LSC	DS-edit	28	p4	(TCAA)3	12	67815	67826	IGS	LSC	MF288575	28	p1	(A)10	10	38296	38305	IGS	LSC	KM522848	28	p1	(T)11	11	48633	48643	IGS	LSC	KM522849	28	p1	(A)12	12
DE-edit	29	p3	(ATA)4	12	74726	74737	intron	LSC	DM-edit	29	p1	(T)10	10	57017	57026	CDS	LSC	DS-edit	29	p1	(T)10	10	68108	68117	IGS	LSC	MF288575	29	p1	(A)10	10	44437	44446	IGS	LSC	KM522848	29	p1	(A)10	10	49077	49086	IGS	LSC	KM522849	29	p1	(T)10	10
DE-edit	30	p1	(T)10	10	75388	75397	IGS	LSC	DM-edit	30	c	(T)10c(T)12	23	57483	57505	IGS	LSC	DS-edit	30	p4	(TTTA)3	12	74473	74484	intron	LSC	MF288575	30	p1	(A)10	10	46524	46533	IGS	LSC	KM522848	30	p1	(T)11	11	50996	51006	IGS	LSC	KM522849	30	p1	(A)11	11
DE-edit	31	p1	(A)10	10	77072	77081	IGS	LSC	DM-edit	31	c	(A)10tattttattaggaacgaacaaatctttc(T)12	50	59606	59655	IGS	LSC	DS-edit	31	p3	(ATA)4	12	74703	74714	intron	LSC	MF288575	31	p1	(T)11	11	52611	52621	IGS	LSC	KM522848	31	p1	(T)12	12	52400	52411	IGS	LSC	KM522849	31	p1	(T)10	10
DE-edit	32	p1	(T)10	10	78158	78167	intron	LSC	DM-edit	32	p1	(T)13	13	62347	62359	IGS	LSC	DS-edit	32	p1	(T)10	10	75365	75374	IGS	LSC	MF288575	32	p1	(T)10	10	53980	53989	IGS	LSC	KM522848	32	p1	(T)13	13	53769	53781	IGS	LSC	KM522849	32	c	(T)10atgttta(T)10	27
DE-edit	33	c	(T)10cg(A)10	22	80886	80907	IGS	LSC	DM-edit	33	p1	(A)10	10	66593	66602	IGS	LSC	DS-edit	33	c	(T)10cg(A)11	23	80862	80884	IGS	LSC	MF288575	33	p1	(T)10	10	55072	55081	IGS	LSC	KM522848	33	p1	(T)15	15	54830	54844	IGS	LSC	KM522849	33	p1	(T)10	10
DE-edit	34	p1	(T)10	10	81144	81153	CDS	LSC	DM-edit	34	p4	(TCAA)3	12	67747	67758	IGS	LSC	DS-edit	34	p1	(T)10	10	81121	81130	CDS	LSC	MF288575	34	p1	(T)10	10	57037	57046	CDS	LSC	KM522848	34	c	(T)10caagcacagaagccccaggaccagaagtagtaggattgattttcataataataaataaagtaaaatatggcgaaatttttttgcgaaaattatcgaattc(A)10	120	56826	56945	CDS	LSC	KM522849	34	c	(T)12c(T)11	24
DE-edit	35	p1	(T)10	10	82488	82497	IGS	LSC	DM-edit	35	p1	(T)11	11	68034	68044	IGS	LSC	DS-edit	35	p1	(T)11	11	82465	82475	IGS	LSC	MF288575	35	p1	(G)10	10	57622	57631	IGS	LSC	KM522848	35	c	(T)12c(T)10	23	57292	57314	IGS	LSC	KM522849	35	p1	(T)12	12
DE-edit	36	p1	(T)10	10	83062	83071	IGS	LSC	DM-edit	36	p1	(T)10	10	69077	69086	IGS	LSC	DS-edit	36	p1	(T)10	10	83040	83049	IGS	LSC	MF288575	36	c	(A)11tattttattaggaaagaacaaatctttc(T)12	51	59631	59681	IGS	LSC	KM522848	36	p1	(A)11	11	59431	59441	IGS	LSC	KM522849	36	p1	(T)15	15
DE-edit	37	p1	(A)10	10	84119	84128	IGS	LSC	DM-edit	37	c	(T)11ataatataac(A)12	33	74229	74261	intron	LSC	DS-edit	37	p1	(A)10	10	84097	84106	IGS	LSC	MF288575	37	p1	(T)10	10	62373	62382	IGS	LSC	KM522848	37	p1	(T)12	12	63529	63540	IGS	LSC	KM522849	37	p1	(T)10	10
DE-edit	38	p1	(T)10	10	85353	85362	intron	LSC	DM-edit	38	p4	(TTTA)3	12	74473	74484	intron	LSC	DS-edit	38	p1	(A)10	10	110850	110859	IGS	IRb	MF288575	38	p1	(A)10	10	66681	66690	IGS	LSC	KM522848	38	p1	(T)13	13	66247	66259	IGS	LSC	KM522849	38	p1	(A)10	10
DE-edit	39	p1	(A)10	10	110890	110899	IGS	IRb	DM-edit	39	p3	(ATA)4	12	74703	74714	intron	LSC	DS-edit	39	p1	(T)14	14	116269	116282	IGS	SSC	MF288575	39	p4	(TCAA)3	12	67771	67782	IGS	LSC	KM522848	39	c	(A)10tggaatggagttttttgaaacatcagaaaaagagatccgttttgtcatttatacg(A)11	76	66411	66486	IGS	LSC	KM522849	39	p4	(TCAA)3	12
DE-edit	40	p1	(T)14	14	116333	116346	IGS	SSC	DM-edit	40	p1	(T)10	10	75293	75302	IGS	LSC	DS-edit	40	p5	(AGTTT)3	15	117048	117062	IGS	SSC	MF288575	40	p1	(T)11	11	68064	68074	IGS	LSC	KM522848	40	p4	(TCAA)3	12	67567	67578	IGS	LSC	KM522849	40	p1	(T)10	10
DE-edit	41	p5	(AGTTT)3	15	117112	117126	IGS	SSC	DM-edit	41	p1	(T)10	10	78065	78074	intron	LSC	DS-edit	41	c	(T)11cattttttaatgattcatttttcatttatctgatttcataaatatgaaaaaaaaacgtttttttg(T)14	90	117239	117328	IGS	SSC	MF288575	41	p1	(T)10	10	69113	69122	IGS	LSC	KM522848	41	p1	(T)11	11	67860	67870	IGS	LSC	KM522849	41	p1	(T)10	10
DE-edit	42	c	(T)12cattttttaatgattcatttttcatttatctgatttcataaatatgaaaaaaaacgtttttttg(T)14	90	117303	117392	IGS	SSC	DM-edit	42	p1	(A)10	10	78245	78254	intron	LSC	DS-edit	42	p4	(AATA)3	12	119179	119190	CDS	SSC	MF288575	42	p1	(T)10	10	69803	69812	IGS	LSC	KM522848	42	p1	(T)10	10	68908	68917	IGS	LSC	KM522849	42	p1	(T)10	10
DE-edit	43	p4	(AATA)3	12	119228	119239	CDS	SSC	DM-edit	43	p1	(T)11	11	80795	80805	IGS	LSC	DS-edit	43	p4	(AAAT)3	12	122185	122196	IGS	SSC	MF288575	43	p1	(A)10	10	73649	73658	intron	LSC	KM522848	43	p1	(T)10	10	69284	69293	IGS	LSC	KM522849	43	p1	(A)10	10
DE-edit	44	p4	(AAAT)3	12	122234	122245	IGS	SSC	DM-edit	44	p1	(T)10	10	81053	81062	CDS	LSC	DS-edit	44	p1	(T)10	10	123948	123957	intron	SSC	MF288575	44	p1	(A)10	10	74374	74383	intron	LSC	KM522848	44	p1	(T)10	10	69600	69609	IGS	LSC	KM522849	44	p1	(T)10	10
DE-edit	45	p1	(T)10	10	123997	124006	intron	SSC	DM-edit	45	p1	(T)10	10	82970	82979	IGS	LSC	DS-edit	45	p1	(T)11	11	124206	124216	intron	SSC	MF288575	45	p4	(TTTA)3	12	74594	74605	intron	LSC	KM522848	45	c	(A)10gtcaagaaaaaagattttttttcgcactctttcataccatagagctcttaacaatatttatggtatg(A)10	87	73279	73365	intron	LSC	KM522849	45	p4	(TTTA)3	12
DE-edit	46	p1	(T)11	11	124255	124265	intron	SSC	DM-edit	46	p1	(T)10	10	85268	85277	intron	LSC	DS-edit	46	p1	(T)11	11	128926	128936	CDS	SSC	MF288575	46	p3	(ATA)4	12	74824	74835	intron	LSC	KM522848	46	c	(T)12ataatataac(A)11	33	74062	74094	intron	LSC	KM522849	46	p3	(ATA)4	12
DE-edit	47	p1	(T)11	11	128975	128985	CDS	SSC	DM-edit	47	p1	(A)10	10	85483	85492	intron	LSC	DS-edit	47	c	(ATTT)3ctctcagtcgaaataatagaattggatttacttttgataa(T)10	62	129857	129918	CDS	SSC	MF288575	47	p1	(A)10	10	77097	77106	IGS	LSC	KM522848	47	p4	(TTTA)3	12	74305	74316	intron	LSC	KM522849	47	p1	(A)10	10
DE-edit	48	c	(ATTT)3ctctcagtcgaaataatagaattggatttacttttgataa(T)10	62	129906	129967	CDS	SSC	DM-edit	48	p1	(T)12	12	87125	87136	IGS	IRb	DS-edit	48	p1	(T)10	10	131055	131064	CDS	SSC	MF288575	48	p1	(T)10	10	78186	78195	intron	LSC	KM522848	48	p3	(ATA)4	12	74535	74546	intron	LSC	KM522849	48	p1	(T)10	10
DE-edit	49	p1	(T)10	10	131104	131113	CDS	SSC	DM-edit	49	p1	(A)11	11	116186	116196	IGS	SSC	DS-edit	49	p1	(T)10	10	134149	134158	IGS	IRa	MF288575	49	p1	(A)10	10	80922	80931	IGS	LSC	KM522848	49	p1	(A)13	13	76808	76820	IGS	LSC	KM522849	49	p1	(A)14	14
DE-edit	50	p1	(T)10	10	134198	134207	IGS	IRa	DM-edit	50	p1	(A)10	10	116760	116769	IGS	SSC										MF288575	50	p1	(T)10	10	81168	81177	CDS	LSC	KM522848	50	p1	(T)11	11	77900	77910	intron	LSC	KM522849	50	p1	(T)11	11
									DM-edit	51	p1	(T)14	14	116983	116996	IGS	SSC										MF288575	51	p1	(T)10	10	82512	82521	IGS	LSC	KM522848	51	p1	(A)14	14	78080	78093	intron	LSC	KM522849	51	p1	(T)10	10
									DM-edit	52	c	(T)11cattttttaatgattcattttttatttatctgatttcataaatatgaagaaaaaaaacgtttttg(T)10	86	117165	117250	IGS	SSC										MF288575	52	p1	(T)10	10	83103	83112	IGS	LSC	KM522848	52	c	(T)14cg(A)12	28	80632	80659	IGS	LSC	KM522849	52	p1	(T)10	10
									DM-edit	53	p1	(T)13	13	118824	118836	IGS	SSC										MF288575	53	p4	(TTTC)3	12	85367	85378	intron	LSC	KM522848	53	p1	(T)10	10	80896	80905	CDS	LSC	KM522849	53	p1	(T)10	10
									DM-edit	54	p4	(AATA)3	12	119095	119106	CDS	SSC										MF288575	54	p1	(A)11	11	85614	85624	intron	LSC	KM522848	54	p1	(T)10	10	82812	82821	IGS	LSC	KM522849	54	p1	(A)10	10
									DM-edit	55	p4	(AAAT)3	12	122101	122112	IGS	SSC										MF288575	55	p1	(A)10	10	110918	110927	IGS	IRb	KM522848	55	p1	(A)13	13	85322	85334	intron	LSC	KM522849	55	p1	(T)10	10
									DM-edit	56	p1	(T)11	11	123846	123856	intron	SSC										MF288575	56	p1	(T)10	10	116340	116349	IGS	SSC	KM522848	56	p1	(T)13	13	86967	86979	IGS	IRb	KM522849	56	p1	(T)17	17
									DM-edit	57	p1	(T)12	12	124090	124101	intron	SSC										MF288575	57	p1	(T)11	11	117147	117157	intron	SSC	KM522848	57	p1	(T)10	10	105558	105567	intron	IRb	KM522849	57	p1	(A)10	10
									DM-edit	58	p1	(T)11	11	128826	128836	CDS	SSC										MF288575	58	c	(T)11cattttttaatgattcatttttcatttatctgatttcataaatatgaagaaaaaaaacgtttttg(T)14	90	117329	117418	IGS	SSC	KM522848	58	p1	(A)10	10	110631	110640	IGS	IRb	KM522849	58	p1	(T)12	12
									DM-edit	59	c	(ATTT)3ctcccagtcgaaataatagaattggatttacttttgataa(T)10	62	129769	129830	CDS	SSC										MF288575	59	p1	(T)10	10	118991	119000	IGS	SSC	KM522848	59	c	(A)10tcacatatcctattc(T)13	38	116032	116069	IGS	SSC	KM522849	59	p1	(T)12	12
									DM-edit	60	p1	(T)11	11	130967	130977	CDS	SSC										MF288575	60	p4	(AATA)3	12	119259	119270	CDS	SSC	KM522848	60	c	(A)10cttttggaatattgactatccaaaatgtgtcaaagttaagtgatttaaaatagatcctattttgtattcattgataaaataaaatgcattttc(T)12cattttttaatgatttatttttcatttatctgatttcataaatatgaagaaaaaaaacttttttg(T)11	191	116627	116817	IGS	SSC	KM522849	60	p1	(T)10	10
									DM-edit	61	p1	(A)12	12	157708	157719	IGS	IRa										MF288575	61	p4	(AAAT)3	12	122265	122276	IGS	SSC	KM522848	61	p1	(T)12	12	118390	118401	IGS	SSC	KM522849	61	p4	(AATA)3	12
																											MF288575	62	p1	(T)12	12	124029	124040	intron	SSC	KM522848	62	p4	(AATA)3	12	118660	118671	CDS	SSC	KM522849	62	p4	(AAAT)3	12
																											MF288575	63	p1	(T)12	12	124278	124289	intron	SSC	KM522848	63	p4	(AAAT)3	12	121665	121676	IGS	SSC	KM522849	63	p1	(A)10	10
																											MF288575	64	p1	(T)11	11	129022	129032	CDS	SSC	KM522848	64	p1	(T)14	14	123398	123411	intron	SSC	KM522849	64	p1	(T)11	11
																											MF288575	65	p1	(T)10	10	129537	129546	CDS	SSC	KM522848	65	p1	(T)11	11	123649	123659	intron	SSC	KM522849	65	p1	(T)12	12
																											MF288575	66	c	(ATTT)3ctcccagtcgaaataatagaattggatttacttttgagaa(T)10	62	129959	130020	CDS	SSC	KM522848	66	p1	(T)11	11	128384	128394	CDS	SSC	KM522849	66	p1	(A)10	10
																											MF288575	67	p1	(T)10	10	131157	131166	CDS	SSC	KM522848	67	p1	(T)10	10	128899	128908	CDS	SSC	KM522849	67	p1	(T)11	11
																											MF288575	68	p1	(T)10	10	134245	134254	IGS	IRa	KM522848	68	p4	(ATTT)3	12	129321	129332	CDS	SSC	KM522849	68	c	(ATTT)3ctcccagtcgaaataatagaattggatttacttttgagaa(T)10	62
																																				KM522848	69	p1	(T)10	10	130519	130528	CDS	SSC	KM522849	69	p1	(T)13	13
																																				KM522848	70	p1	(T)10	10	133601	133610	IGS	IRa	KM522849	70	p1	(T)10	10
																																				KM522848	71	p1	(A)10	10	138674	138683	CDS	IRa	KM522849	71	p1	(A)10	10
																																				KM522848	72	p1	(A)13	13	157262	157274	CDS	IRa	KM522849	72	p1	(A)10	10
[truncated: 355 more columns]

## Sheet: Table S3b
Table S3b Summary of forward and palindromic repeats raw data.
Diospyros eriantha (DE)							Diospyros morrisiana (DM)							Diospyros strigosa (DS)							Diospyros deyangensis MF288575							Diospyros jinzaoshi KM522848							Diospyros lotus KM522849							Diospyros rhombifolia MF288578							Diospyros virginiana MF288577
Lenght1	Start1	Type	lenght2	Start2	Hamming	E-value	Lenght1	Start1	Type	lenght2	Start2	Hamming	E-value	Lenght1	Start1	Type	lenght2	Start2	Hamming	E-value	Lenght1	Start1	Type	lenght2	Start2	Hamming	E-value	Lenght1	Start1	Type	lenght2	Start2	Hamming	E-value	Lenght1	Start1	Type	lenght2	Start2	Hamming	E-value	Lenght1	Start1	Type	lenght2	Start2	Hamming	E-value	Lenght1
18937	94383	P	18937	131776	-2	0	26090	87106	P	26090	131647	0	0	17014	96256	P	17014	131737	0	0	26106	87237	P	26106	131828	0	0	23971	86924	P	23971	133345	0	0	26115	86944	P	26115	131475	0	0	25910	87223	P	25910	131458	0	0	26114
17024	96296	P	17024	131776	0	0	64	94296	F	64	94314	-3	2.31e-23	9097	87158	P	9097	148752	0	0	77	4743	F	77	4859	0	3.07e-37	2136	110900	P	2136	131210	0	0	64	94133	F	64	94151	-3	2.31e-23	64	94422	F	64	94440	-3	2.3e-23	64
7294	87181	P	7294	150639	0	0	64	94296	P	64	150465	-3	2.31e-23	65	10903	P	65	10903	-3	6.07e-24	64	94427	F	64	94445	-3	2.32e-23	64	94139	F	64	94157	-3	2.3e-23	64	94133	P	64	150319	-3	2.31e-23	64	94422	P	64	150087	-3	2.3e-23	64
1886	94409	P	1886	148801	0	0	64	94314	P	64	150483	-3	2.31e-23	64	94357	F	64	94375	-3	2.32e-23	64	94427	P	64	150662	-3	2.32e-23	64	94139	P	64	150019	-3	2.3e-23	64	94151	P	64	150337	-3	2.31e-23	64	94440	P	64	150105	-3	2.3e-23	64
92	150621	F	92	150639	-1	7.9e-44	64	150465	F	64	150483	-3	2.31e-23	64	94357	P	64	150568	-3	2.32e-23	64	94445	P	64	150680	-3	2.32e-23	64	94157	P	64	150037	-3	2.3e-23	64	150319	F	64	150337	-3	2.31e-23	64	150087	F	64	150105	-3	2.3e-23	64
74	94383	F	74	94401	-1	4.36e-33	48	77146	P	48	77146	-2	8.97e-16	64	94375	P	64	150586	-3	2.32e-23	64	150662	F	64	150680	-3	2.32e-23	64	150019	F	64	150037	-3	2.3e-23	48	76991	P	48	76991	-2	8.95e-16	48	77272	P	48	77272	-2	8.92e-16	48
74	94401	P	74	150657	-1	4.36e-33	42	10906	F	42	10927	-1	4.56e-14	64	150568	F	64	150586	-3	2.32e-23	52	4454	P	52	4812	0	3.46e-22	48	76981	P	48	76981	-2	8.92e-16	39	45456	F	39	123497	-1	2.7e-12	36	80923	P	36	80923	0	1.47e-12	39
78	94379	P	78	150621	-3	1.58e-31	39	45579	F	39	123634	-1	2.71e-12	48	77219	P	48	77219	-2	8.98e-16	45	73475	F	45	73554	0	5.67e-18	39	45369	F	39	123198	-1	2.69e-12	42	94137	F	42	94173	-3	1.12e-10	39	45608	F	39	123467	-1	2.7e-12	42
78	150617	F	78	150653	-3	1.58e-31	42	94300	F	42	94336	-3	1.12e-10	41	101413	F	41	123735	-2	1.07e-11	48	77267	P	48	77267	-2	8.99e-16	42	94143	F	42	94179	-3	1.12e-10	42	94137	P	42	150319	-3	1.12e-10	42	94426	F	42	94462	-3	1.12e-10	42
66	94391	P	66	150621	-1	2.55e-28	42	94300	P	42	150465	-3	1.12e-10	41	123735	P	41	143553	-2	1.07e-11	39	45620	F	39	123817	-1	2.72e-12	42	94143	P	42	150019	-3	1.12e-10	42	94173	P	42	150355	-3	1.12e-10	42	94426	P	42	150087	-3	1.12e-10	42
65	10903	P	65	10903	-3	6.08e-24	42	94336	P	42	150501	-3	1.12e-10	42	94361	F	42	94397	-3	1.12e-10	39	116462	F	39	116480	-1	2.72e-12	42	94179	P	42	150055	-3	1.12e-10	42	150323	F	42	150359	-3	1.12e-10	42	94462	P	42	150123	-3	1.12e-10	42
60	94383	F	60	94419	-3	4.88e-21	42	150469	F	42	150505	-3	1.12e-10	42	94361	P	42	150568	-3	1.12e-10	42	94431	F	42	94467	-3	1.12e-10	42	150023	F	42	150059	-3	1.12e-10	39	45456	F	39	101191	-2	1.54e-10	42	150091	F	42	150127	-3	1.12e-10	39
60	94383	P	60	150617	-3	4.88e-21	39	45579	F	39	101354	-2	1.54e-10	42	94397	P	42	150604	-3	1.12e-10	42	94431	P	42	150662	-3	1.12e-10	39	45369	F	39	101197	-2	1.54e-10	39	45456	P	39	143304	-2	1.54e-10	39	45608	F	39	101480	-2	1.54e-10	39
60	94419	P	60	150671	-3	4.88e-21	39	45579	P	39	143450	-2	1.54e-10	42	150572	F	42	150608	-3	1.12e-10	42	94467	P	42	150698	-3	1.12e-10	39	45369	P	39	143004	-2	1.54e-10	41	101189	F	41	123495	-3	4.16e-10	39	45608	P	39	143072	-2	1.54e-10	41
60	150621	F	60	150675	-3	4.88e-21	41	101352	F	41	123632	-3	4.17e-10	39	45616	F	39	101415	-2	1.55e-10	42	150666	F	42	150702	-3	1.12e-10	41	101195	F	41	123196	-3	4.14e-10	41	123495	P	41	143304	-3	4.16e-10	41	101478	F	41	123465	-3	4.15e-10	41
48	94409	F	48	94427	0	8.85e-20	41	123632	P	41	143450	-3	4.17e-10	39	45616	F	39	123737	-2	1.55e-10	39	45620	F	39	101485	-2	1.55e-10	41	123196	P	41	143004	-3	4.14e-10	30	9279	P	30	47111	0	6.06e-09	41	123465	P	41	143072	-3	4.15e-10	30
48	94409	P	48	150621	0	8.85e-20	30	9295	P	30	47226	0	6.07e-09	39	45616	P	39	143553	-2	1.55e-10	39	45620	P	39	143647	-2	1.55e-10	30	9137	P	30	47025	0	6.04e-09	30	94163	F	30	94181	0	6.06e-09	30	9308	P	30	47266	0	6.04e-09	30
48	94427	P	48	150657	0	8.85e-20	30	94326	F	30	94344	0	6.07e-09	30	94387	F	30	94405	0	6.08e-09	41	101483	F	41	123815	-3	4.18e-10	30	94169	F	30	94187	0	6.04e-09	30	94163	P	30	150323	0	6.06e-09	30	94452	F	30	94470	0	6.04e-09	30
48	94391	F	48	94427	-1	1.28e-17	30	94326	P	30	150469	0	6.07e-09	30	94387	P	30	150572	0	6.08e-09	41	123815	P	41	143647	-3	4.18e-10	30	94169	P	30	150023	0	6.04e-09	30	94181	P	30	150341	0	6.06e-09	30	94452	P	30	150091	0	6.04e-09	30
48	94391	P	48	150621	-1	1.28e-17	30	94344	P	30	150487	0	6.07e-09	30	94405	P	30	150590	0	6.08e-09	30	9395	P	30	47276	0	6.08e-09	30	94187	P	30	150041	0	6.04e-09	34	50529	P	34	50529	-2	1.19e-07	30	94470	P	30	150109	0	6.04e-09	34
48	94427	P	48	150675	-1	1.28e-17	34	94308	F	34	94344	-2	1.2e-07	37	80854	P	37	80854	-3	7.78e-08	30	94457	F	30	94475	0	6.08e-09	34	94151	F	34	94187	-2	1.19e-07	34	94145	F	34	94181	-2	1.19e-07	34	94434	F	34	94470	-2	1.19e-07	34
48	77242	P	48	77242	-2	8.99e-16	34	94308	P	34	150465	-2	1.2e-07	34	94369	F	34	94405	-2	1.2e-07	30	94457	P	30	150666	0	6.08e-09	34	94151	P	34	150019	-2	1.19e-07	34	94145	P	34	150319	-2	1.19e-07	34	94434	P	34	150087	-2	1.19e-07	34
36	80878	P	36	80878	0	1.49e-12	34	94344	P	34	150501	-2	1.2e-07	34	94369	P	34	150568	-2	1.2e-07	30	94475	P	30	150684	0	6.08e-09	34	94187	P	34	150055	-2	1.19e-07	34	94181	P	34	150355	-2	1.19e-07	34	94470	P	34	150123	-2	1.19e-07	34
41	101453	F	41	123784	-2	1.07e-11	34	110409	F	34	110441	-2	1.2e-07	34	94405	P	34	150604	-2	1.2e-07	34	94439	F	34	94475	-2	1.2e-07	34	110253	F	34	110285	-2	1.19e-07	34	110247	F	34	110279	-2	1.19e-07	34	110345	F	34	110377	-2	1.19e-07	34
41	123784	P	41	143602	-2	1.07e-11	34	110409	P	34	134368	-2	1.2e-07	34	110472	F	34	110504	-2	1.2e-07	34	94439	P	34	150662	-2	1.2e-07	34	110253	P	34	133921	-2	1.19e-07	34	110247	P	34	134221	-2	1.19e-07	34	110345	P	34	134180	-2	1.19e-07	34
42	94383	F	42	94437	-3	1.12e-10	34	110441	P	34	134400	-2	1.2e-07	34	110472	P	34	134469	-2	1.2e-07	34	94475	P	34	150698	-2	1.2e-07	34	110285	P	34	133953	-2	1.19e-07	34	110279	P	34	134253	-2	1.19e-07	34	110377	P	34	134212	-2	1.19e-07	34
42	94383	P	42	150617	-3	1.12e-10	34	134368	F	34	134400	-2	1.2e-07	34	110504	P	34	134501	-2	1.2e-07	34	110540	F	34	110572	-2	1.2e-07	34	133921	F	34	133953	-2	1.19e-07	34	134221	F	34	134253	-2	1.19e-07	34	134180	F	34	134212	-2	1.19e-07	30
42	94437	P	42	150689	-3	1.12e-10	32	112619	P	32	112619	-2	1.69e-06	34	134469	F	34	134501	-2	1.2e-07	34	110540	P	34	134565	-2	1.2e-07	30	80631	P	30	80631	-2	2.36e-05	30	5004	F	30	5032	-1	5.45e-07	35	79723	P	35	79736	-3	1.04e-06	32
42	150621	F	42	150693	-3	1.12e-10	32	112619	F	32	132192	-2	1.69e-06	31	9399	P	31	47265	-1	1.41e-07	34	110572	P	34	134597	-2	1.2e-07	30	150054	F	30	150072	-2	2.36e-05	30	150354	F	30	150372	-2	2.37e-05	33	10835	P	33	10835	-3	1.39e-05	32
39	45662	F	39	101455	-2	1.55e-10	32	132192	P	32	132192	-2	1.69e-06	30	22011	F	30	22026	-1	5.47e-07	34	134565	F	34	134597	-2	1.2e-07	32	9135	F	32	37259	-3	5.05e-05	32	9277	F	32	37349	-3	5.07e-05	33	120834	P	33	120834	-3	1.39e-05	30
39	45662	F	39	123786	-2	1.55e-10	33	10836	P	33	10836	-3	1.4e-05	35	79661	P	35	79674	-3	1.05e-06	35	80903	P	35	80903	-3	1.05e-06	32	40393	F	32	42617	-3	5.05e-05	32	40481	F	32	42705	-3	5.07e-05	30	150122	F	30	150140	-2	2.37e-05	30
39	45662	P	39	143602	-2	1.55e-10	30	150500	F	30	150518	-2	2.38e-05	30	150603	F	30	150621	-2	2.38e-05	30	150697	F	30	150715	-2	2.38e-05	32	84383	F	32	123187	-3	5.05e-05	32	84383	F	32	123486	-3	5.07e-05	32	9306	F	32	37475	-3	5.06e-05	30
30	94409	F	30	94445	0	6.08e-09	32	9293	F	32	37464	-3	5.08e-05	32	9396	F	32	37481	-3	5.09e-05	32	9393	F	32	37511	-3	5.09e-05	31	74061	P	31	74061	-3	0.000183	30	37351	P	30	47111	-3	0.000664	32	40612	F	32	42836	-3	5.06e-05	30
30	94409	P	30	150621	0	6.08e-09	32	40603	F	32	42827	-3	5.08e-05	32	40632	F	32	42856	-3	5.09e-05	32	40646	F	32	42870	-3	5.09e-05	30	37261	P	30	47025	-3	0.000662	30	45468	F	30	101203	-3	0.000664	32	84677	F	32	123456	-3	5.06e-05	30
30	94445	P	30	150675	0	6.08e-09	32	84541	F	32	123623	-3	5.08e-05	31	53351	F	31	83564	-3	0.000184	32	84673	F	32	123806	-3	5.09e-05	30	45381	F	30	101209	-3	0.000662	30	45468	P	30	143301	-3	0.000664	31	33903	P	31	33903	-3	0.000183	30
34	94391	F	34	94445	-2	1.2e-07	30	37466	P	30	47226	-3	0.000665	30	45628	F	30	101427	-3	0.000666	30	37513	P	30	47276	-3	0.000667	30	45381	P	30	143001	-3	0.000662	30	91697	F	30	91739	-3	0.000664	30	37477	P	30	47266	-3	0.000662	30
34	94391	P	34	150617	-2	1.2e-07	30	45591	F	30	101366	-3	0.000665	30	45628	P	30	143550	-3	0.000666	30	45632	F	30	101497	-3	0.000667	30	91703	F	30	91745	-3	0.000662	30	91697	P	30	152765	-3	0.000664	30	45620	F	30	101492	-3	0.000662	30
34	94445	P	34	150689	-2	1.2e-07	30	45591	P	30	143447	-3	0.000665	30	91921	F	30	91963	-3	0.000666	30	45632	P	30	143644	-3	0.000667	30	91703	P	30	152465	-3	0.000662	30	91739	P	30	152807	-3	0.000664	30	45620	P	30	143069	-3	0.000662
34	110512	F	34	110544	-2	1.2e-07	30	91860	F	30	91902	-3	0.000665	30	91921	P	30	153014	-3	0.000666	30	91991	F	30	92033	-3	0.000667	30	91745	P	30	152507	-3	0.000662	30	150336	F	30	150372	-3	0.000664	30	91986	F	30	92028	-3	0.000662
34	110512	P	34	134518	-2	1.2e-07	30	91860	P	30	152911	-3	0.000665	30	91963	P	30	153056	-3	0.000666	30	91991	P	30	153108	-3	0.000667	30	150036	F	30	150072	-3	0.000662	30	152765	F	30	152807	-3	0.000664	30	91986	P	30	152533	-3	0.000662
34	110544	P	34	134550	-2	1.2e-07	30	91902	P	30	152953	-3	0.000665	30	150585	F	30	150621	-3	0.000666	30	92033	P	30	153150	-3	0.000667	30	152465	F	30	152507	-3	0.000662								30	92028	P	30	152575	-3	0.000662
34	134518	F	34	134550	-2	1.2e-07	30	150482	F	30	150518	-3	0.000665	30	153014	F	30	153056	-3	0.000666	30	150679	F	30	150715	-3	0.000667															30	150104	F	30	150140	-3	0.000662
31	9399	P	31	47311	-1	1.41e-07	30	152911	F	30	152953	-3	0.000665								30	153108	F	30	153150	-3	0.000667															30	152533	F	30	152575	-3	0.000662
30	22041	F	30	22056	-1	5.48e-07
35	79685	P	35	79698	-3	1.05e-06
30	15054	F	30	15076	-2	2.38e-05
30	150688	F	30	150706	-2	2.38e-05
32	9396	F	32	37527	-3	5.09e-05
32	40678	F	32	42902	-3	5.09e-05
31	53416	F	31	83586	-3	0.000185
30	45674	F	30	101467	-3	0.000667
30	45674	P	30	143599	-3	0.000667
30	91943	F	30	91985	-3	0.000667
30	91943	P	30	153099	-3	0.000667
30	91985	P	30	153141	-3	0.000667
30	150634	F	30	150706	-3	0.000667
30	150652	F	30	150706	-3	0.000667
30	150670	F	30	150706	-3	0.000667
30	153099	F	30	153141	-3	0.000667
[truncated: 265 more columns]

## Sheet: Table S3c
Table S3c Summary of tandem repeats raw data.
Diospyros eriantha (DE)													Diospyros morrisiana (DM)													Diospyros strigosa (DS)													Diospyros deyangensis MF288575
Indices	Period	Copy	Consensus	Percent	Percent	Score	A	C	G	T	Entropy	type	Indices	Period	Copy	Consensus	Percent	Percent	Score	A	C	G	T	Entropy	type	Indices	Period	Copy	Consensus	Percent	Percent	Score	A	C	G	T	Entropy	type	Indices	Period	Copy	Consensus	Percent	Percent	Score	A	C	G	T
	Size	Number	Size	Matches	Indels						(0-2)			Size	Number	Size	Matches	Indels						(0-2)			Size	Number	Size	Matches	Indels						(0-2)			Size	Number	Size	Matches	Indels
342--366	12	2.1	12	100	0	50	16	0	16	68	1.22	IGS	5004--5037	17	2	17	94	0	59	23	14	11	50	1.76	IGS	342--366	12	2.1	12	100	0	50	16	0	16	68	1.22	IGS	5112--5145	17	2	17	94	0	59	23	14	11	50
400--440	20	2	20	95	0	73	46	7	9	36	1.65	IGS	10907--10969	21	3	21	97	0	117	44	7	4	42	1.54	IGS	400--440	20	2	20	100	0	82	46	4	9	39	1.58	IGS	6607--6638	14	2.1	16	88	11	50	21	6	0	71
6543--6573	16	1.9	16	100	0	62	32	3	6	58	1.4	IGS	22076--22105	15	2	15	93	0	51	33	10	20	36	1.86	IGS-rpoC1	6545--6575	16	1.9	16	100	0	62	32	3	6	58	1.4	IGS	11009--11033	12	2.1	12	100	0	50	32	16	0	52
10938--10970	17	1.9	17	93	0	57	57	0	9	33	1.3	IGS	29311--29343	17	1.9	17	93	0	57	21	24	12	42	1.86	IGS	10938--10970	17	1.9	17	93	0	57	57	0	9	33	1.3	IGS	22135--22164	15	2	15	93	0	51	33	10	20	36
15059--15106	22	2.2	21	92	7	78	45	12	4	37	1.61	IGS	34278--34317	14	3.1	14	86	10	50	80	0	7	12	0.91	IGS	22012--22056	15	3	15	96	0	81	33	11	20	35	1.88	IGS-rpoC1	29378--29410	17	1.9	17	93	0	57	21	24	12	42
15055--15100	22	2.1	22	100	0	92	43	15	4	36	1.66	IGS	44379--44425	25	1.9	24	83	12	60	70	6	0	23	1.1	IGS	29274--29306	17	1.9	17	93	0	57	21	24	12	42	1.86	IGS	44422--44466	23	2	22	83	12	56	68	6	0	24
22042--22086	15	3	15	96	0	81	33	11	20	35	1.88	IGS	48751--48794	17	2.8	15	77	12	52	38	15	0	45	1.47	IGS	29713--29745	16	2.1	16	94	0	57	57	9	18	15	1.63	IGS	48800--48843	17	2.8	15	77	12	52	38	15	0	45
28255--28289	16	2.2	16	100	0	70	51	0	17	31	1.45	IGS	91865--91932	21	3.2	21	77	8	75	11	22	8	57	1.61	ycf2 CDS	30972--31013	21	2	21	81	9	50	38	9	11	40	1.75	IGS	82686--82725	17	2.4	17	95	0	71	32	17	5	45
29320--29352	17	1.9	17	93	0	57	21	24	12	42	1.86	IGS	94285--94374	18	5.2	18	92	4	132	31	8	25	34	1.87	ycf2 CDS	31737--31767	13	2.4	13	94	0	53	80	6	0	12	0.89	IGS	91974--92028	24	2.5	22	85	8	67	14	23	12	49
29759--29791	16	2.1	16	94	0	57	57	9	18	15	1.63	IGS	94301--94361	9	6.8	9	73	0	59	31	6	27	34	1.83	ycf2 CDS	32643--32674	16	2	16	100	0	64	31	12	0	56	1.37	IGS	91996--92063	21	3.2	21	77	8	75	11	22	8	57
31018--31059	21	2	21	81	9	50	38	9	11	40	1.75	IGS	102244--102281	18	2.1	18	90	0	58	23	7	7	60	1.51	ycf2 CDS	34287--34326	14	3.1	14	86	10	50	80	0	7	12	0.91	IGS	94416--94505	18	5.2	18	92	4	132	31	8	25	34
31783--31813	13	2.4	13	94	0	53	80	6	0	12	0.89	IGS	110410--110475	32	2.1	32	94	0	114	42	22	9	25	1.83	IGS	37349--37383	15	2.3	15	90	9	54	17	14	0	68	1.21	IGS	94432--94492	9	6.8	9	73	0	59	31	6	27	34
32689--32720	16	2	16	100	0	64	31	12	0	56	1.37	IGS	114881--114922	20	2	21	86	13	61	54	21	0	23	1.44	ndhF CDS	44407--44451	22	2.1	21	84	12	56	68	6	0	24	1.13	IGS	102375--102412	18	2.1	18	90	0	58	23	7	7	60
34333--34372	14	3.1	14	86	10	50	80	0	7	12	0.91	IGS	123700--123728	14	2.1	14	100	0	58	20	6	6	65	1.4	ndhA intron	48996--49021	13	2	13	100	0	52	30	7	0	61	1.24	IGS	110541--110606	32	2.1	32	94	0	114	42	22	9	25
37395--37429	15	2.3	15	90	9	54	17	14	0	68	1.21	IGS	124589--124618	15	2	15	100	0	60	13	13	20	53	1.72	ndhA intron	68338--68370	11	2.8	12	86	13	50	63	0	24	12	1.28	IGS	115011--115052	20	2	21	86	13	61	54	21	0	23
44453--44497	22	2.1	21	84	12	56	68	6	0	24	1.13	IGS	134369--134434	32	2.1	32	94	0	114	25	9	22	42	1.83	IGS	91904--91958	24	2.5	22	85	8	67	14	23	12	49	1.78	ycf2 CDS	116463--116519	18	3.2	18	97	0	105	59	0	14	26
48756--48799	19	2.4	19	96	3	81	50	4	6	38	1.5	IGS	142563--142600	18	2.1	18	90	0	58	60	7	7	23	1.51	IGS	91926--91993	21	3.2	21	77	8	75	11	22	8	57	1.61	ycf2 CDS	123883--123911	14	2.1	14	100	0	58	20	6	6	65
49061--49086	13	2	13	100	0	52	30	7	0	61	1.24	IGS	144864--144907	21	2.1	21	86	0	61	47	15	15	20	1.82	IGS	94346--94435	18	5.2	18	92	4	132	31	8	25	34	1.87	ycf2 CDS	124785--124814	15	2	15	100	0	60	13	13	20	53
68362--68394	11	2.8	12	86	13	50	63	0	24	12	1.28	IGS	150470--150543	18	4.1	18	98	0	130	33	27	8	31	1.86	ycf2 CDS	94362--94422	9	6.8	9	73	0	59	31	6	27	34	1.83	ycf2 CDS	134566--134631	32	2.1	32	94	0	114	25	9	22	42
91926--91980	24	2.5	22	85	8	67	14	23	12	49	1.78	ycf2 CDS	150483--150543	9	6.8	9	73	0	59	34	27	6	31	1.83	ycf2 CDS	102305--102342	18	2.1	18	90	0	58	23	7	7	60	1.51	IGS	142760--142797	18	2.1	18	90	0	58	60	7	7	23
91948--92015	21	3.2	21	77	8	75	11	22	8	57	1.61	ycf2 CDS	152930--152983	21	2.6	21	82	11	74	59	11	20	9	1.59	ycf2 CDS	110473--110538	32	2.1	32	94	0	114	42	22	9	25	1.83	IGS	145061--145104	21	2.1	21	86	0	61	47	15	15	20
94368--94475	18	6.2	18	93	3	159	30	9	25	34	1.87	ycf2 CDS	152913--152982	21	3.4	19	72	16	59	57	8	22	11	1.61	ycf2 CDS	114948--114989	20	2	21	86	13	61	54	21	0	23	1.44	ndhF CDS	150667--150740	18	4.1	18	98	0	130	33	27	8	31
94384--94462	9	8.8	9	71	0	68	30	7	27	34	1.85	ycf2 CDS														118318--118347	15	2	15	100	0	60	66	6	13	13	1.43	ccsACDS	150680--150740	9	6.8	9	73	0	59	34	27	6	31
102345--102382	18	2.1	18	90	0	58	23	7	7	60	1.51	IGS														122380--122420	19	2.2	19	86	0	55	43	7	19	29	1.78	IGS	153109--153198	21	4.1	22	75	8	76	54	10	23	12
110513--110578	32	2.1	32	94	0	114	42	22	9	25	1.83	IGS														123803--123831	14	2.1	14	100	0	58	20	6	6	65	1.4	ndhA intron
114988--115029	20	2	21	86	13	61	54	21	0	23	1.44	ndhF CDS														134470--134535	32	2.1	32	94	0	114	25	9	22	42	1.83	IGS
116126--116171	23	2	23	100	0	92	47	0	0	52	1	IGS														142666--142703	18	2.1	18	90	0	58	60	7	7	23	1.51	IGS
122429--122469	19	2.2	19	86	0	55	43	7	19	29	1.78	IGS														144967--145010	21	2.1	21	86	0	61	47	15	15	20	1.82	IGS
123852--123880	14	2.1	14	100	0	58	20	6	6	65	1.4	ndhA intron														150573--150646	18	4.1	18	98	0	130	33	27	8	31	1.86	ycf2 CDS
134519--134584	32	2.1	32	94	0	114	25	9	22	42	1.83	IGS														150586--150646	9	6.8	9	73	0	59	34	27	6	31	1.83	ycf2 CDS
142715--142752	18	2.1	18	90	0	58	60	7	7	23	1.51	IGS														153015--153104	21	4.1	22	75	8	76	54	10	23	12	1.67	ycf2 CDS
145016--145059	21	2.1	21	86	0	61	47	15	15	20	1.82	IGS
150622--150731	18	6.1	18	98	0	202	33	27	9	30	1.88	ycf2 CDS
153100--153189	21	4.1	22	75	8	76	54	10	23	12	1.67	ycf2 CDS
[truncated: 535 more columns]
