# Supplementary material for: Comparative analysis of Diospyros (Ebenaceae) plastomes: Insights into genomic features, mutational hotspots, and adaptive evolution
Source: Ecol Evol. 2023 Jul 12;13(7):e10301. doi: 10.1002/ece3.10301 (PMC10338900; doi:10.1002/ece3.10301)
Supplement: Supplementary file 1 — Supplementary material [file ECE3-13-e10301-s001.zip › Supplementary file/Table S4.xlsx]

## Sheet: Table S2
Table S2 The number and types of repeat sequences in 45 Diospyros cp genomes and the distribution of simple sequence repeats (SSR), dispersed repeat sequence (DRS) and tandem repeat sequence (TRS) in 45 Diospyros cp genomes.
Diospyros species	Total SSRs	SSRs number and percentage				SSRs types						Total genomic repeat sequences	Genomic repeat sequences types
		CDS	LSC	IRs	SSC	Mono	Di	Tri	Tetra	Penta	Hex		forward	palindromic	reverse	tandem
D. eriantha	53	11	39	2	12	44	2	1	5	1	0	93	28	31	0	34
D. morrisiana	66	13	50	2	14	54	3	2	7	0	0	65	21	22	0	22
D. strigosa	54	12	40	2	12	44	2	2	5	1	0	73	20	22	0	31
D. blancoi KX426216	53	12	41	2	10	40	3	2	7	1	0	67	21	19	0	27
D. calciphila MG049695	74	14	59	0	15	58	3	3	9	1	0	61	19	20	0	22
D. cathayensis MF288576	47	13	36	0	11	29	5	2	10	1	0	65	21	22	0	22
D. celebica MN885893	68	13	53	2	13	55	3	3	6	1	0	62	17	19	1	25
D. crassiflora MZ274087	52	12	41	0	11	35	3	4	10	0	0	74	20	23	1	30
D. deyangensis MF288575	71	14	55	2	14	59	3	2	7	0	0	67	22	21	0	24
D. dumetorum ON881445	66	12	49	4	13	50	5	2	8	0	1	71	20	23	0	28
D. erudita MG049697	69	14	56	0	13	54	3	3	8	1	0	65	20	23	0	22
D. ferrea MG049698	53	12	43	0	10	43	5	2	3	0	0	70	20	23	0	27
D. flavocarpa MG049699	70	13	56	0	14	56	3	2	8	1	0	60	18	22	0	20
D. glans MG049701	70	14	57	0	13	55	3	3	8	1	0	59	18	20	0	21
D. glaucifolia KM504956	77	13	55	6	16	66	3	2	6	0	0	61	20	20	0	21
D. hainanensis MH778100	53	12	39	4	10	41	3	1	7	1	0	90	31	26	0	33
D. hasseltii ON881551	55	12	41	2	12	43	3	2	6	1	0	63	18	20	0	25
D. impolita MG049702	71	14	58	0	13	56	3	3	8	1	0	62	18	20	0	24
D. inexplorata MG049703	74	14	59	0	15	58	3	3	9	1	0	60	18	20	0	22
D. jinzaoshi KM522848	82	16	62	6	14	70	3	2	7	0	0	61	19	22	0	20
D. kaki KT223565	71	13	54	4	13	59	3	2	7	0	0	80	20	35	0	25
D. labillardierei MG049704	70	14	56	0	14	56	2	3	8	1	0	61	18	20	0	23
D. lotus KM522849	76	12	54	6	16	65	3	2	6	0	0	61	20	20	0	21
D. maclurei MH778101	57	11	40	3	14	42	3	4	7	1	0	78	25	22	0	31
D. mespiliformis MZ274088	56	13	40	4	12	42	4	2	7	1	0	59	22	19	0	18
D. minimifolia MG049707	71	14	57	0	14	56	3	3	8	1	0	62	18	21	0	23
D. nigra MZ929416	59	13	45	0	14	46	4	2	6	1	0	74	19	23	1	31
D. nigrocortex ON881766	69	13	50	4	15	53	5	1	9	1	0	73	19	23	0	31
D. oleifera KM522850	71	14	55	2	14	59	3	2	7	0	0	65	20	20	0	25
D. olen MG049708	60	12	51	0	9	46	4	4	6	0	0	99	30	33	3	33
D. pancheri MG049709	74	14	59	0	15	58	3	3	9	1	0	60	18	20	0	22
D. parviflora MG049713	71	13	57	0	14	56	3	3	8	1	0	63	18	22	0	23
D. perplexa MG049717	73	14	58	0	15	57	3	3	8	2	0	58	18	20	0	20
D. pustulata MG049719	70	14	56	0	14	55	3	3	8	1	0	64	19	22	0	23
D. revolutissima MG049721	71	14	58	0	13	56	3	3	8	1	0	62	19	21	1	21
D. rhombifolia MF288578	48	14	34	0	14	30	5	2	10	1	0	66	19	24	0	23
D. sutchuensis OK641590	51	13	34	4	13	35	4	3	8	1	0	69	20	22	0	27
D. tridentata MG049728	71	14	57	0	14	57	3	2	8	1	0	64	19	19	0	26
D. trisulca MG049724	73	14	59	0	14	58	3	3	8	1	0	53	16	18	0	19
D. umbrosa MG049726	71	14	57	0	14	56	3	3	8	1	0	53	16	18	0	19
D. veillonii MG049727	74	14	59	0	15	58	4	3	8	1	0	58	18	20	0	20
D. vieillardii MG049723	67	13	53	0	14	51	4	2	9	1	0	62	18	22	0	22
D. virginiana MF288577	76	11	55	4	17	64	3	2	7	0	0	66	18	19	0	29
D. xishuangbannaensis ON881559	60	10	45	2	13	48	5	1	6	0	0	71	18	20	0	33
D. yaouhensis MG049731	71	14	57	0	14	57	3	2	8	1	0	58	18	20	0	20
Tatol	2959	589	2289	67	603	2330	150	109	336	33	1	2988	892	981	7	1108
Percentage	1	0.199054	0.773572	0.0226428	0.203785	0.787428	0.0506928	0.0368368	0.113552	0.0111524	0.000337952	1	0.298527	0.328313	0.0023427	0.370817

## Sheet: Table S2a
Table S2a The number of forward, palindromic, and tandem repeats in the cp genome of each species.
	forward	palindromic	reverse	tandem
D. eriantha	28	31	0	34
D. morrisiana	21	22	0	22
D. strigosa	20	22	0	31
D. blancoi	21	19	0	27
D. calciphila	19	20	0	22
D. cathayensis	21	22	0	22
D. celebica	17	19	1	25
D. crassiflora	20	23	1	30
D. deyangensis	22	21	0	24
D. dumetorum	20	23	0	28
D. erudita	20	23	0	22
D. ferrea	20	23	0	27
D. flavocarpa	18	22	0	20
D. glans	18	20	0	21
D. glaucifolia	20	20	0	21
D. hainanensis	31	26	0	33
D. hasseltii	18	20	0	25
D. impolita	18	20	0	24
D. inexplorata	18	20	0	22
D. jinzaoshi	19	22	0	20
D. kaki	20	35	0	25
D. labillardierei	18	20	0	23
D. lotus	20	20	0	21
D. maclurei	25	22	0	31
D. mespiliformis	22	19	0	18
D. minimifolia	18	21	0	23
D. nigra	19	23	1	31
D. nigrocortex	19	23	0	31
D. oleifera	20	20	0	25
D. olen	30	33	3	33
D. pancheri	18	20	0	22
D. parviflora	18	22	0	23
D. perplexa	18	20	0	20
D. pustulata	19	22	0	23
D. revolutissima	19	21	1	21
D. rhombifolia	19	24	0	23
D. sutchuensis	20	22	0	27
D. tridentata	19	19	0	26
D. trisulca	16	18	0	19
D. umbrosa	16	18	0	19
D. veillonii	18	20	0	20
D. vieillardii	18	22	0	22
D. virginiana	18	19	0	29
D. xishuangbannaensis	18	20	0	33
D. yaouhensi	18	20	0	20

## Sheet: Table S2b
Table S2b Total number of simple sequence repeats (SSR) in the cp genome of each species.
	total SSRs
D. eriantha	53
D. morrisiana	66
D. strigosa	54
D. blancoi	53
D. calciphila	74
D. cathayensis	47
D. celebica	68
D. crassiflora	52
D. deyangensis	71
D. dumetorum	66
D. erudita	69
D. ferrea	53
D. flavocarpa	70
D. glans	70
D. glaucifolia	77
D. hainanensis	53
D. hasseltii	55
D. impolita	71
D. inexplorata	74
D. jinzaoshi	82
D. kaki	71
D. labillardierei	70
D. lotus	76
D. maclurei	57
D. mespiliformis	56
D. minimifolia	71
D. nigra	59
D. nigrocortex	69
D. oleifera	71
D. olen	60
D. pancheri	74
D. parviflora	71
D. perplexa	73
D. pustulata	70
D. revolutissima	71
D. rhombifolia	48
D. sutchuensis	51
D. tridentata	71
D. trisulca	73
D. umbrosa	71
D. veillonii	74
D. vieillardii	67
D. virginiana	76
D. xishuangbannaensis	60
D. yaouhensi	71

## Sheet: Table S2c
Table S2c The number of different types of SSR in the cp genome of each species.
	mono	di	tri	tetra	penta	hex
D. eriantha	44	2	1	5	1	0
D. morrisiana	54	3	2	7	0	0
D. strigosa	44	2	2	5	1	0
D. blancoi	40	3	2	7	1	0
D. calciphila	58	3	3	9	1	0
D. cathayensis	29	5	2	10	1	0
D. celebica	55	3	3	6	1	0
D. crassiflora	35	3	4	10	0	0
D. deyangensis	59	3	2	7	0	0
D. dumetorum	50	5	2	8	0	1
D. erudita	54	3	3	8	1	0
D. ferrea	43	5	2	3	0	0
D. flavocarpa	56	3	2	8	1	0
D. glans	55	3	3	8	1	0
D. glaucifolia	66	3	2	6	0	0
D. hainanensis	41	3	1	7	1	0
D. hasseltii	43	3	2	6	1	0
D. impolita	56	3	3	8	1	0
D. inexplorata	58	3	3	9	1	0
D. jinzaoshi	70	3	2	7	0	0
D. kaki	59	3	2	7	0	0
D. labillardierei	56	2	3	8	1	0
D. lotus	65	3	2	6	0	0
D. maclurei	42	3	4	7	1	0
D. mespiliformis	42	4	2	7	1	0
D. minimifolia	56	3	3	8	1	0
D. nigra	46	4	2	6	1	0
D. nigrocortex	53	5	1	9	1	0
D. oleifera	59	3	2	7	0	0
D. olen	46	4	4	6	0	0
D. pancheri	58	3	3	9	1	0
D. parviflora	56	3	3	8	1	0
D. perplexa	57	3	3	8	2	0
D. pustulata	55	3	3	8	1	0
D. revolutissima	56	3	3	8	1	0
D. rhombifolia	30	5	2	10	1	0
D. sutchuensis	35	4	3	8	1	0
D. tridentata	57	3	2	8	1	0
D. trisulca	58	3	3	8	1	0
D. umbrosa	56	3	3	8	1	0
D. veillonii	58	4	3	8	1	0
D. vieillardii	51	4	2	9	1	0
D. virginiana	64	3	2	7	0	0
D. xishuangbannaensis	48	5	1	6	0	0
D. yaouhensi	57	3	2	8	1	0

## Sheet: Table S2d
Table S2d The overall proportion of different types of SSR in all the 18 cp genomes.
mono	di	tri	tetra	penta	hex
0.787428	0.0506928	0.0368368	0.113552	0.0111524	0.000337952

## Sheet: Table S2e
Table S2e The number of SSRs in the LSC, SSC, IR regions and in all the CDS of the cp genome of each species.
	CDS	LSC	IRs	SSC
D. eriantha	11	39	2	12
D. morrisiana	13	50	2	14
D. strigosa	12	40	2	12
D. blancoi	12	41	2	10
D. calciphila	14	59	0	15
D. cathayensis	13	36	0	11
D. celebica	13	53	2	13
D. crassiflora	12	41	0	11
D. deyangensis	14	55	2	14
D. dumetorum	12	49	4	13
D. erudita	14	56	0	13
D. ferrea	12	43	0	10
D. flavocarpa	13	56	0	14
D. glans	14	57	0	13
D. glaucifolia	13	55	6	16
D. hainanensis	12	39	4	10
D. hasseltii	12	41	2	12
D. impolita	14	58	0	13
D. inexplorata	14	59	0	15
D. jinzaoshi	16	62	6	14
D. kaki	13	54	4	13
D. labillardierei	14	56	0	14
D. lotus	12	54	6	16
D. maclurei	11	40	3	14
D. mespiliformis	13	40	4	12
D. minimifolia	14	57	0	14
D. nigra	13	45	0	14
D. nigrocortex	13	50	4	15
D. oleifera	14	55	2	14
D. olen	12	51	0	9
D. pancheri	14	59	0	15
D. parviflora	13	57	0	14
D. perplexa	14	58	0	15
D. pustulata	14	56	0	14
D. revolutissima	14	58	0	13
D. rhombifolia	14	34	0	14
D. sutchuensis	13	34	4	13
D. tridentata	14	57	0	14
D. trisulca	14	59	0	14
D. umbrosa	14	57	0	14
D. veillonii	14	59	0	15
D. vieillardii	13	53	0	14
D. virginiana	11	55	4	17
D. xishuangbannaensis	10	45	2	13
D. yaouhensi	14	57	0	14

## Sheet: Table S2f
Table S2e The overall proportion of SSRs detected in different regions of all the 18 cp genomes.
LSC	IRs	SSC
0.773572	0.0226428	0.203785

## Sheet: Table S2g
Table S2g The overall proportion of SSRs detected in CDS and non-coding sequences of all the 18 cp genomes.
coding sequence	intron and intergenic region
0.199054	0.800946
