# Supplementary material for: Comparative analysis of Diospyros (Ebenaceae) plastomes: Insights into genomic features, mutational hotspots, and adaptive evolution
Source: Ecol Evol. 2023 Jul 12;13(7):e10301. doi: 10.1002/ece3.10301 (PMC10338900; doi:10.1002/ece3.10301)
Supplement: Supplementary file 1 — Supplementary material [file ECE3-13-e10301-s001.zip › Supplementary file/Table S5.xlsx]

## Sheet: Table S5a
Table S5a Analysis of the overall sliding window of 45 Diospyros plastomes.
Regions	Sliding window	Pi
LSC	1	0.01379
	2	0.00303
	3	0.00287
	4	0.00324
	5	0.00589
	6	0.00838
	7	0.00959
	8	0.00939
	9	0.00695
	10	0.00909
	11	0.01004
	12	0.01139
	13	0.00811
	14	0.00956
	15	0.00937
	16	0.00985
	17	0.00818
	18	0.00856
	19	0.00955
	20	0.0088
	21	0.01104
	22	0.01243
	23	0.01167
	24	0.00967
	25	0.00989
	26	0.0097
	27	0.00791
	28	0.00603
	29	0.01141
	30	0.01806
	31	0.02023
	32	0.01581
	33	0.01268
	34	0.02122
	35	0.02125
	36	0.0191
	37	0.00709
	38	0.00763
	39	0.01184
	40	0.01348
	41	0.0117
	42	0.00812
	43	0.0085
	44	0.00912
	45	0.00901
	46	0.0095
	47	0.01273
	48	0.01013
	49	0.00936
	50	0.00652
	51	0.00733
	52	0.00514
	53	0.00393
	54	0.00402
	55	0.00464
	56	0.0043
	57	0.00411
	58	0.00376
	59	0.00489
	60	0.00538
	61	0.00668
	62	0.00739
	63	0.00746
	64	0.00735
	65	0.00549
	66	0.00462
	67	0.00426
	68	0.00798
	69	0.01162
	70	0.01136
	71	0.00694
	72	0.00274
	73	0.00321
	74	0.00438
	75	0.0053
	76	0.00519
	77	0.00416
	78	0.00412
	79	0.00574
	80	0.00588
	81	0.00661
	82	0.00467
	83	0.00627
	84	0.00461
	85	0.00614
	86	0.00574
	87	0.00597
	88	0.00463
	89	0.00396
	90	0.00513
	91	0.00616
	92	0.00889
	93	0.00951
	94	0.00779
	95	0.00475
	96	0.00343
	97	0.0046
	98	0.00501
	99	0.00508
	100	0.00409
	101	0.00332
	102	0.00387
	103	0.00371
	104	0.00386
	105	0.00362
	106	0.0039
	107	0.00504
	108	0.00466
	109	0.00625
	110	0.00646
	111	0.0064
	112	0.0043
	113	0.00378
	114	0.00377
	115	0.00313
	116	0.00235
	117	0.00511
	118	0.00881
	119	0.01013
	120	0.00668
	121	0.006
	122	0.00527
	123	0.00648
	124	0.00427
	125	0.00324
	126	0.00331
	127	0.00259
	128	0.00266
	129	0.00167
	130	0.00203
	131	0.00481
	132	0.00732
	133	0.00916
	134	0.00864
	135	0.00914
	136	0.00882
	137	0.0091
	138	0.00714
	139	0.00763
	140	0.00617
	141	0.00724
	142	0.00632
	143	0.00738
	144	0.00645
	145	0.00563
	146	0.00486
	147	0.0066
	148	0.00927
	149	0.00919
	150	0.00762
	151	0.00786
	152	0.00992
	153	0.01157
	154	0.01283
	155	0.01157
	156	0.01169
	157	0.00915
	158	0.00975
	159	0.00912
	160	0.00695
	161	0.0044
	162	0.0025
	163	0.00263
	164	0.00338
	165	0.00242
	166	0.00295
	167	0.00197
	168	0.00488
	169	0.00529
	170	0.00659
	171	0.00368
	172	0.00359
	173	0.00296
	174	0.00707
	175	0.00788
	176	0.00865
	177	0.00709
	178	0.01158
	179	0.01265
	180	0.01295
	181	0.00748
	182	0.00833
	183	0.00638
	184	0.00556
	185	0.00298
	186	0.00236
	187	0.00299
	188	0.00343
	189	0.00336
	190	0.00282
	191	0.00197
	192	0.00155
	193	0.00124
	194	0.00101
	195	0.00101
	196	0.00087
	197	0.00259
	198	0.00289
	199	0.00296
	200	0.0014
	201	0.00235
	202	0.00376
	203	0.00339
	204	0.00221
	205	0.00146
	206	0.00417
	207	0.0082
	208	0.00991
	209	0.01042
	210	0.00683
	211	0.0046
	212	0.00278
	213	0.00234
	214	0.00256
	215	0.00276
	216	0.00328
	217	0.00369
	218	0.0029
	219	0.00452
	220	0.00624
	221	0.00667
	222	0.00861
	223	0.00901
	224	0.00899
	225	0.00536
	226	0.0074
	227	0.00841
	228	0.01183
	229	0.01276
	230	0.0132
	231	0.0151
	232	0.0093
	233	0.01034
	234	0.0056
	235	0.009
	236	0.00687
	237	0.00978
	238	0.00794
	239	0.00744
	240	0.00452
	241	0.00598
	242	0.00563
	243	0.00616
	244	0.00422
	245	0.00406
	246	0.00389
	247	0.00599
	248	0.00866
	249	0.01023
	250	0.01028
	251	0.00835
	252	0.00797
	253	0.00634
	254	0.00656
	255	0.00585
	256	0.00542
	257	0.00516
	258	0.00449
	259	0.00475
	260	0.00404
	261	0.00532
	262	0.00493
	263	0.00561
	264	0.0053
	265	0.00578
	266	0.00737
	267	0.00945
	268	0.00929
	269	0.00797
	270	0.0069
	271	0.00939
	272	0.01303
	273	0.01134
	274	0.00916
	275	0.00548
	276	0.00625
	277	0.00667
	278	0.00786
	279	0.00849
	280	0.00983
	281	0.00851
	282	0.00667
	283	0.0042
	284	0.00439
	285	0.00363
	286	0.00508
	287	0.00819
	288	0.00993
	289	0.0104
	290	0.00927
	291	0.00914
	292	0.00748
	293	0.00489
	294	0.0043
	295	0.00661
	296	0.00778
	297	0.00927
	298	0.00597
	299	0.0041
	300	0.00406
	301	0.00562
	302	0.00612
	303	0.00503
	304	0.00414
	305	0.00407
	306	0.00385
	307	0.0115
	308	0.01756
	309	0.01937
	310	0.01099
	311	0.00486
	312	0.00516
	313	0.00898
	314	0.01082
	315	0.01285
	316	0.01382
	317	0.01487
	318	0.01193
	319	0.0111
	320	0.00799
	321	0.00981
	322	0.00722
	323	0.01025
	324	0.00713
	325	0.00978
	326	0.00967
	327	0.00863
	328	0.00706
	329	0.00491
	330	0.00666
	331	0.00473
	332	0.00538
	333	0.00625
	334	0.0069
	335	0.00582
	336	0.00429
	337	0.00377
	338	0.00542
	339	0.00793
	340	0.01073
	341	0.00844
	342	0.00671
	343	0.00445
	344	0.00627
	345	0.00517
	346	0.00708
	347	0.00718
	348	0.00618
	349	0.00374
	350	0.00298
	351	0.00342
	352	0.00305
	353	0.00253
	354	0.00364
	355	0.00563
	356	0.00857
	357	0.00988
	358	0.00814
	359	0.00507
	360	0.00307
	361	0.00532
	362	0.00561
	363	0.00759
	364	0.00575
	365	0.00692
	366	0.00586
	367	0.00692
	368	0.00614
	369	0.00782
	370	0.00815
	371	0.00762
	372	0.00565
	373	0.00447
	374	0.00755
	375	0.00837
	376	0.00909
	377	0.00615
	378	0.0048
	379	0.00334
	380	0.00571
	381	0.00553
	382	0.00546
	383	0.00294
	384	0.00369
	385	0.00429
	386	0.00507
	387	0.00425
	388	0.00446
	389	0.00345
	390	0.00476
	391	0.00545
	392	0.00686
	393	0.01078
	394	0.01228
	395	0.01462
	396	0.01248
	397	0.01212
	398	0.00889
	399	0.00595
	400	0.0045
	401	0.00888
	402	0.01205
	403	0.01322
	404	0.01008
	405	0.00846
IRa	406	0.00624
	407	0.00377
	408	0.00113
	409	0.00065
	410	0.00132
	411	0.00139
	412	0.00096
	413	0.00029
	414	0.00022
	415	0.00022
	416	0.00015
	417	7e-05
	418	0.00037
	419	0.00059
	420	0.00112
	421	0.00118
	422	0.00125
	423	0.00129
	424	0.00124
	425	0.00102
	426	0.00037
	427	0.00036
	428	0.00051
	429	0.00058
	430	0.00029
	431	7e-05
	432	0.00044
	433	0.00094
	434	0.00116
	435	0.00079
	436	0.00087
	437	0.00072
	438	0.00079
	439	0.00022
	440	0.00067
	441	0.0006
	442	0.00067
	443	0.00106
	444	0.00121
	445	0.00121
	446	0.00177
	447	0.0017
	448	0.00185
	449	0.00157
	450	0.00179
	451	0.00256
	452	0.00461
	453	0.00431
	454	0.00347
	455	0.00067
	456	0.00059
	457	0.00066
	458	0.00093
	459	0.001
	460	0.00093
	461	0.0005
	462	0.0005
	463	0.00042
	464	0.00015
	465	0.00078
	466	0.00078
	467	0.0015
	468	0.00115
	469	0.00115
	470	0.00127
	471	0.00098
	472	0.00098
	473	0.00022
	474	0.0003
	475	0.0003
	476	0.00066
	477	0.00073
	478	0.00065
	479	0.00043
	480	0.00163
	481	0.00171
	482	0.00163
	483	0.00051
	484	0.00058
	485	0.00043
	486	0.00015
	487	0
	488	0
	489	0
	490	0.0005
	491	0.0005
	492	0.0005
	493	0.00015
	494	0.00015
	495	0.00022
	496	0.0012
	497	0.0012
	498	0.00128
	499	0.00015
	500	0.00022
	501	0.0003
	502	0.00052
	503	0.00044
	504	0.00022
	505	0
	506	7e-05
	507	0.00015
	508	0.00015
	509	7e-05
	510	0.00028
	511	0.00028
	512	0.00028
	513	0
	514	0
	515	7e-05
	516	7e-05
	517	0.00015
	518	0.00015
	519	0.00022
	520	0.00036
	521	0.00101
	522	0.00209
	523	0.00188
	524	0.00485
	525	0.00392
	526	0.00462
	527	0.00107
	528	0.00092
	529	0.00094
	530	0.00171
	531	0.002
	532	0.00513
	533	0.00819
SSC	534	0.01074
	535	0.00986
	536	0.0114
	537	0.01028
	538	0.00998
	539	0.00739
	540	0.00725
	541	0.00753
	542	0.00666
	543	0.00777
	544	0.00898
	545	0.01373
	546	0.01448
	547	0.01275
	548	0.01439
	549	0.01386
	550	0.01313
	551	0.00657
	552	0.00617
	553	0.00612
	554	0.00505
	555	0.00591
	556	0.01248
	557	0.01625
	558	0.01574
	559	0.00888
	560	0.00586
	561	0.00569
	562	0.00527
	563	0.00555
	564	0.00572
	565	0.00858
	566	0.00898
	567	0.00801
	568	0.00584
	569	0.00668
	570	0.00773
	571	0.00793
	572	0.01002
	573	0.01059
	574	0.00898
	575	0.00597
	576	0.00485
	577	0.00772
	578	0.00713
	579	0.00739
	580	0.00743
	581	0.00984
	582	0.00919
	583	0.00957
	584	0.00987
	585	0.00866
	586	0.00653
	587	0.00461
	588	0.00589
	589	0.00569
	590	0.00656
	591	0.00592
	592	0.00653
	593	0.00695
	594	0.01046
	595	0.01403
	596	0.01376
	597	0.01237
	598	0.00927
	599	0.0098
	600	0.00891
	601	0.01035
	602	0.01234
	603	0.017
	604	0.01785
	605	0.0177
	606	0.01491
	607	0.01268
	608	0.0095
	609	0.01022
	610	0.0117
	611	0.01308
	612	0.01396
	613	0.01521
	614	0.01669
	615	0.01637
	616	0.01704
	617	0.01993
	618	0.01589
IRb	619	0.01133
	620	0.00371
	621	0.00192
	622	0.00087
	623	0.00057
	624	0.001
	625	0.0044
	626	0.00441
	627	0.00514
	628	0.00197
	629	0.00238
	630	0.00123
	631	0.00093
	632	0.00015
	633	0.00015
	634	0.00015
	635	0.00015
	636	7e-05
	637	7e-05
	638	0
	639	0
	640	0.00028
	641	0.00028
	642	0.00028
	643	7e-05
	644	0.00015
	645	0.00015
	646	7e-05
	647	0
	648	0.00052
	649	0.00059
	650	0.00066
	651	0.0003
	652	0.00022
	653	0.00022
	654	0.0012
	655	0.00128
	656	0.0012
	657	0.00022
	658	0.00015
	659	0.00065
	660	0.0005
	661	0.0005
	662	0
	663	0
	664	0
	665	0
	666	0.00043
	667	0.00043
	668	0.00058
	669	0.00156
	670	0.00164
	671	0.00171
	672	0.00037
	673	0.00066
	674	0.00066
	675	0.00058
	676	0.00044
	677	0.0003
	678	0.0003
	679	0.00015
	680	0.00098
	681	0.00098
	682	0.00163
	683	0.00108
	684	0.00123
	685	0.00114
	686	0.00085
	687	0.00078
	688	0.00042
	689	0.0005
	690	0.00042
	691	0.00022
	692	0.001
	693	0.001
	694	0.00137
	695	0.00044
	696	0.00067
	697	0.0003
	698	0.00044
	699	0.00135
	700	0.00252
	701	0.00265
	702	0.00181
	703	0.00065
	704	0.00185
	705	0.00163
	706	0.00226
	707	0.00121
	708	0.00121
	709	0.00101
	710	0.00104
	711	0.00104
	712	0.0006
	713	0.00072
	714	0.00079
	715	0.00087
	716	0.00087
	717	0.00109
	718	0.00101
	719	0.00044
	720	0.00015
	721	0.00029
	722	0.00065
	723	0.00058
	724	0.00043
	725	0.00022
	726	0.00044
	727	0.00131
	728	0.00116
	729	0.00136
	730	0.00096
	731	0.00125
	732	0.00104
	733	0.00059
	734	0.00029
	735	7e-05
	736	0.00015
	737	0.00022
	738	0.0003
	739	0.00029
	740	0.00117
	741	0.00132
	742	0.00139
	743	0.00052
	744	0.00173
	745	0.00213

## Sheet: Table S5b
Table S5b Analysis of Nucleotide Polymorphism of Protein Coding Gene.
CDS	Pi
psbA	0.00305
matK	0.00937
rps16	0.00917
psbK	0.00704
psbI	0.0012
atpA	0.00502
atpF	0.00435
atpH	0.00277
atpI	0.0035
rps2	0.00399
rpoC2	0.00549
rpoC1	0.00389
rpoB	0.00464
petN	0.00049
psbM	0.00242
psbD	0.00257
psbC	0.00408
psbZ	0.00524
rps14	0.00559
psaB	0.00272
psaA	0.00225
ycf3	0.00339
rps4	0.0053
ndhJ	0.00318
ndhK	0.00482
ndhC	0.00204
atpE	0.00438
atpB	0.00494
rbcL	0.00889
accD	0.00588
psaI	0.00775
ycf4	0.00124
cemA	0.00395
petA	0.00428
psbJ	0.00388
psbL	0.00256
psbF	0.00074
psbE	0.00916
petL	0.01277
petG	0.00374
psaJ	0.00765
rpl33	0.011
rps18	0.00393
rpl20	0.00459
rps12	0.0007
clpP	0.00194
psbB	0.00331
psbT	0.00735
psbN	0
psbH	0.00362
petB	0.00502
petD	0.0044
rpoA	0.00537
rps11	0.00757
rpl36	0.00145
infA	0.00336
rps8	0.00363
rpl14	0.00297
rpl16	0.00559
rps3	0.00438
rpl22	0.01373
rps19	0.007
rpl2	0.00098
rpl23	0.00016
ycf2	0.00087
ycf15	0.00124
ndhB	0.00074
rps7	0.00116
ycf68	0
ndhF	0.00886
rpl32	0.00238
ccsA	0.00538
ndhD	0.00661
psaC	0.01017
ndhE	0.0059
ndhG	0.00582
ndhI	0.00337
ndhA	0.00518
ndhH	0.00616
rps15	0.0168
ycf1	0.01238
