# Supplementary material for: Comparative analysis of Diospyros (Ebenaceae) plastomes: Insights into genomic features, mutational hotspots, and adaptive evolution
Source: Ecol Evol. 2023 Jul 12;13(7):e10301. doi: 10.1002/ece3.10301 (PMC10338900; doi:10.1002/ece3.10301)
Supplement: Supplementary file 1 — Supplementary material [file ECE3-13-e10301-s001.zip › Supplementary file/Table S6.xlsx]

## Sheet: Table S6a
Table S6a The dN/dS values of CDS genes within the (sub) temperate and pantropical groups.
Gene category	Genes	(Sub) Temperate	Pantropical	Whole
Self-replication	rpl2	0.270352	0.214064	0.224071	1
	rpl14	0.219905	0.239946	0.236383	2
	rpl16	0.0917106	0.0808949	0.0828177	3
	rpl20	0.252248	0.289978	0.28327	4
	rpl22	0.668811	0.790912	0.769205	5
	rpl23	1.48027	1.58	1.56227	6
	rpl32	0.380669	0.412641	0.406957	7
	rpl33	0.280735	0.261788	0.265157	8
	rpl36	0	0	0	9
	rps2	0.00321888	0.0269588	0.0227384	10
	rps3	0.16379	0.165267	0.165004	11
	rps4	0.448087	0.382988	0.394561	12
	rps7	0	0	0	13
	rps8	0.371731	0.358328	0.360711	14
	rps11	0.0702803	0.0608251	0.062506	15
	rps12	0.343164	0.34348	0.343423	16
	rps14	0.138136	0.0771697	0.088008	17
	rps15	0.675601	0.479549	0.514403	18
	rps16	0.434599	0.33972	0.356588	19
	rps18	0.231676	0.300686	0.288418	20
	rps19	0.233719	0.251466	0.248311	21
	rpoA	0.142015	0.150894	0.149315	22
	rpoB	0.148245	0.143335	0.144208	23
	rpoC1	0.137242	0.149231	0.1471	24
	rpoC2	0.259067	0.293402	0.287298	25
Photosynthesis	atpA	0.129556	0.120201	0.121864	26
	atpB	0.090394	0.0773921	0.0797035	27
	atpE	0.605206	0.554923	0.563863	28
	atpF	0.357086	0.321215	0.327592	29
	atpH	0	0	0	30
	atpI	0.0727968	0.0978371	0.0933855	31
	ndhA	0.123149	0.13143	0.129958	32
	ndhB	0.166667	0.00912162	0.0371296	33
	ndhC	0.273517	0.235903	0.24259	34
	ndhD	0.180522	0.181858	0.181621	35
	ndhE	0.0713162	0.0815121	0.0796995	36
	ndhF	0.296988	0.274319	0.278349	37
	ndhG	0.515397	0.732376	0.693802	38
	ndhH	0.0963163	0.0967509	0.0966736	39
	ndhI	0.171924	0.176481	0.175671	40
	ndhJ	0.0694564	0.0727883	0.0721959	41
	ndhK	0.105138	0.129672	0.12531	42
	petA	0.200493	0.195915	0.196729	43
	petB	0.0036671	0.0784832	0.0745205	44
	petD	0.00802752	0.0135998	0.0126092	45
	petG	0	0.0406449	0.0334192	46
	petL	0.353472	0.705414	0.642846	47
	petN	0	0	0	48
	psaA	0.059541	0.0578594	0.0581584	49
	psaB	0.0427399	0.0436371	0.0434776	50
	psaC	0	0.0218001	0.0179245	51
	psaI	1.40991	1.4464	1.43992	52
	psaJ	0.338608	0.275555	0.286764	53
	psbA	0.0147781	0.0186609	0.0179706	54
	psbB	0.0389023	0.0385177	0.0385861	55
	psbC	0.0207755	0.0161642	0.016984	56
	psbD	0.0166846	0.0240875	0.0227714	57
	psbE	0.0949521	0.0764276	0.0797208	58
	psbF	0	0.00246466	0.0020265	59
	psbH	1.3743	0.908169	0.991037	60
	psbI	0	0	0	61
	psbJ	0.0510563	0	0.00907668	62
	psbK	0.316873	0.358107	0.350776	63
	psbL	0	0	0	64
	psbM	0	0.00497178	0.00408791	65
	psbN	0	0	0	66
	psbT	0.137838	0	0.0245045	67
	psbZ	0.172249	0.241594	0.229266	68
Other	accD	0.453623	0.498486	0.49051	69
	ccsA	0.29717	0.314111	0.311099	70
	cemA	0.383966	0.408347	0.404013	71
	clpP	0.392539	0.37331	0.376728	72
	infA	0.0424984	0.0475264	0.0466325	73
	matK	0.282364	0.278082	0.278843	74
	rbcL	0.221026	0.208218	0.210495	75
	ycf1	0.58539	0.652195	0.640319	76
	ycf2	0.374965	0.382671	0.381301	77
	ycf3	0.0709836	0.0446525	0.0493336	78
	ycf4	0.258841	0.209408	0.218196	79
	ycf15	0.553763	0.607715	0.598124	80
	ycf68	0	0	0	81

## Sheet: Table S6b
Table S6b A comparison of dN/dS values among photosynthesis-correlated genes, self-replication-correlated genes, and other protein coding genes in the (sub) temperate, and pantropical groups.
Self-replication		Photosynthesis		Other			Self-replication		Photosynthesis		Other
(Sub) Temperate	0.239651	(Sub) Temperate	0.129693	(Sub) Temperate	0.480383		Pantropical	0.239651	Pantropical	0.134434	Pantropical	0.479643
(Sub) Temperate	0.211335	(Sub) Temperate	0.129693	(Sub) Temperate	0.480383		Pantropical	0.239651	Pantropical	0.144487	Pantropical	0.462201
(Sub) Temperate	0.188679	(Sub) Temperate	0.129693	(Sub) Temperate	0.447814		Pantropical	0.239651	Pantropical	0.134434	Pantropical	0.498452
(Sub) Temperate	0.200311	(Sub) Temperate	0.125413	(Sub) Temperate	0.463527		Pantropical	0.239651	Pantropical	0.125551	Pantropical	0.518595
(Sub) Temperate	0.200311	(Sub) Temperate	0.115385	(Sub) Temperate	0.463956		Pantropical	0.239651	Pantropical	0.144487	Pantropical	0.530201
(Sub) Temperate	0.239651	(Sub) Temperate	0.135314	(Sub) Temperate	0.424138		Pantropical	0.239651	Pantropical	0.144487	Pantropical	0.461759
(Sub) Temperate	0.239651	(Sub) Temperate	0.135314	(Sub) Temperate	0.424138		Pantropical	0.239651	Pantropical	0.123675	Pantropical	0.461759
(Sub) Temperate	0.239651	(Sub) Temperate	0.135942	(Sub) Temperate	0.444644		Pantropical	0.239651	Pantropical	0.119454	Pantropical	0.462644
(Sub) Temperate	0.0988142	(Sub) Temperate	0.0900901	(Sub) Temperate	0.304156		Pantropical	0.239651	Pantropical	0.119454	Pantropical	0.498967
(Sub) Temperate	0.0892061	(Sub) Temperate	0.0900901	(Sub) Temperate	0.304156		Pantropical	0.239651	Pantropical	0.123529	Pantropical	0.472675
(Sub) Temperate	0.0892061	(Sub) Temperate	0.0900901	(Sub) Temperate	0.304156		Pantropical	0.239651	Pantropical	0.15	Pantropical	0.509824
(Sub) Temperate	0.0892061	(Sub) Temperate	0.0873786	(Sub) Temperate	0.316254		Pantropical	0.239651	Pantropical	0.132139	Pantropical	0.509824
(Sub) Temperate	0.0892061	(Sub) Temperate	0.0933082	(Sub) Temperate	0.277868		Pantropical	0.239651	Pantropical	0.135314	Pantropical	0.499483
(Sub) Temperate	0.0892061	(Sub) Temperate	0.0678605	(Sub) Temperate	0.277868		Pantropical	0.239651	Pantropical	0.0988636	Pantropical	0.499483
(Sub) Temperate	0.107605	(Sub) Temperate	0.102167	(Sub) Temperate	0.290541		Pantropical	0.239651	Pantropical	0.110266	Pantropical	0.499483
(Sub) Temperate	0.0812348	(Sub) Temperate	0.102167	(Sub) Temperate	0.302365		Pantropical	0.239651	Pantropical	0.110266	Pantropical	0.499483
(Sub) Temperate	0.219178	(Sub) Temperate	0.614907	(Sub) Temperate	0.416058		Pantropical	0.239651	Pantropical	0.110266	Pantropical	0.499483
(Sub) Temperate	0.219178	(Sub) Temperate	0.614907	(Sub) Temperate	0.386861		Pantropical	0.239651	Pantropical	0.110266	Pantropical	0.499483
(Sub) Temperate	0.219178	(Sub) Temperate	0.457275	(Sub) Temperate	0.416058		Pantropical	0.239651	Pantropical	0.110266	Pantropical	0.491036
(Sub) Temperate	0.164103	(Sub) Temperate	0.457275	(Sub) Temperate	0.416058		Pantropical	0.239651	Pantropical	0.110266	Pantropical	0.480597
(Sub) Temperate	0.335294	(Sub) Temperate	0.720497	(Sub) Temperate	0.402116		Pantropical	0.239651	Pantropical	0.110266	Pantropical	0.510352
(Sub) Temperate	0.335294	(Sub) Temperate	0.720497	(Sub) Temperate	0.402649		Pantropical	0.239651	Pantropical	0.110266	Pantropical	0.510352
(Sub) Temperate	0.335294	(Sub) Temperate	0.720497	(Sub) Temperate	0.315965		Pantropical	0.239651	Pantropical	0.110266	Pantropical	0.510352
(Sub) Temperate	0.335294	(Sub) Temperate	0.535797	(Sub) Temperate	0.315965		Pantropical	0.239651	Pantropical	0.110266	Pantropical	0.510352
(Sub) Temperate	0.252336	(Sub) Temperate	0.358548	(Sub) Temperate	0.395851		Pantropical	0.239651	Pantropical	0.110266	Pantropical	0.510352
(Sub) Temperate	0.252336	(Sub) Temperate	0.358548	(Sub) Temperate	0.395851		Pantropical	0.239651	Pantropical	0.110266	Pantropical	0.510352
(Sub) Temperate	0.252336	(Sub) Temperate	0.358548	(Sub) Temperate	0.395851		Pantropical	0.239651	Pantropical	0.110266	Pantropical	0.510352
(Sub) Temperate	0.252336	(Sub) Temperate	0.316845	(Sub) Temperate	0.395851		Pantropical	0.239651	Pantropical	0.110266	Pantropical	0.510352
(Sub) Temperate	0.252336	(Sub) Temperate	0.398176	(Sub) Temperate	0.395851		Pantropical	0.239651	Pantropical	0.110266	Pantropical	0.519669
(Sub) Temperate	0.252336	(Sub) Temperate	0.34893	(Sub) Temperate	0.395851		Pantropical	0.239651	Pantropical	0.106227	Pantropical	0.480119
(Sub) Temperate	0.252336	(Sub) Temperate	0.358548	(Sub) Temperate	0.395851		Pantropical	0.211335	Pantropical	0.110266	Pantropical	0.49851
(Sub) Temperate	0.251631	(Sub) Temperate	0.358548	(Sub) Temperate	0.369355		Pantropical	0.211335	Pantropical	0.102473	Pantropical	0.49851
(Sub) Temperate	0.697343	(Sub) Temperate	0	(Sub) Temperate	0.0431818		Pantropical	0.279348	Pantropical	0.106227	Pantropical	0.48858
(Sub) Temperate	0.697343	(Sub) Temperate	0	(Sub) Temperate	0.0431818		Pantropical	0.279348	Pantropical	0.106227	Pantropical	0.490547
(Sub) Temperate	0.697343	(Sub) Temperate	0	(Sub) Temperate	0.0431818		Pantropical	0.211335	Pantropical	0.115512	Pantropical	0.498016
(Sub) Temperate	0.69644	(Sub) Temperate	0	(Sub) Temperate	0.0431818		Pantropical	0.17512	Pantropical	0.180124	Pantropical	0.55794
(Sub) Temperate	0.602464	(Sub) Temperate	0	(Sub) Temperate	0.0374507		Pantropical	0.320652	Pantropical	0.136082	Pantropical	0.494204
(Sub) Temperate	0.666266	(Sub) Temperate	0	(Sub) Temperate	0.043379		Pantropical	0.148394	Pantropical	0.072	Pantropical	0.290541
(Sub) Temperate	0.666266	(Sub) Temperate	0	(Sub) Temperate	0.043379		Pantropical	0.132673	Pantropical	0.072	Pantropical	0.304156
(Sub) Temperate	0.627027	(Sub) Temperate	0	(Sub) Temperate	0.0430514		Pantropical	0.184939	Pantropical	0.0792079	Pantropical	0.304156
(Sub) Temperate	1.58	(Sub) Temperate	0.072	(Sub) Temperate	0.289702		Pantropical	0.110619	Pantropical	0.072	Pantropical	0.290786
(Sub) Temperate	1.58	(Sub) Temperate	0.072	(Sub) Temperate	0.289523		Pantropical	0.0988142	Pantropical	0.0743802	Pantropical	0.278092
(Sub) Temperate	1.58	(Sub) Temperate	0.072	(Sub) Temperate	0.275536		Pantropical	0.0988142	Pantropical	0.0743802	Pantropical	0.28941
(Sub) Temperate	1.58	(Sub) Temperate	0.072	(Sub) Temperate	0.269061		Pantropical	0.0988142	Pantropical	0.0720721	Pantropical	0.329495
(Sub) Temperate	1.58	(Sub) Temperate	0.072	(Sub) Temperate	0.28068		Pantropical	0.0988142	Pantropical	0.0787172	Pantropical	0.349268
(Sub) Temperate	1.58	(Sub) Temperate	0.072	(Sub) Temperate	0.290323		Pantropical	0.0988142	Pantropical	0.0720721	Pantropical	0.330916
(Sub) Temperate	1.58	(Sub) Temperate	0.072	(Sub) Temperate	0.290323		Pantropical	0.131423	Pantropical	0.0836777	Pantropical	0.318223
(Sub) Temperate	0.782178	(Sub) Temperate	0.0783745	(Sub) Temperate	0.273767		Pantropical	0.0812348	Pantropical	0.0630631	Pantropical	0.315471
(Sub) Temperate	0.406791	(Sub) Temperate	0.123277	(Sub) Temperate	0.244006		Pantropical	0.0812348	Pantropical	0.0785645	Pantropical	0.316534
(Sub) Temperate	0.406791	(Sub) Temperate	0.123277	(Sub) Temperate	0.244006		Pantropical	0.0892061	Pantropical	0.0785645	Pantropical	0.316534
(Sub) Temperate	0.406791	(Sub) Temperate	0.123277	(Sub) Temperate	0.230986		Pantropical	0.0892061	Pantropical	0.081	Pantropical	0.316534
(Sub) Temperate	0.406791	(Sub) Temperate	0.136867	(Sub) Temperate	0.221323		Pantropical	0.0892061	Pantropical	0.081	Pantropical	0.316534
(Sub) Temperate	0.406791	(Sub) Temperate	0.128338	(Sub) Temperate	0.230986		Pantropical	0.0586667	Pantropical	0.081	Pantropical	0.316534
(Sub) Temperate	0.347743	(Sub) Temperate	0.124192	(Sub) Temperate	0.198966		Pantropical	0.0586667	Pantropical	0.081	Pantropical	0.316534
(Sub) Temperate	0.331826	(Sub) Temperate	0.12039	(Sub) Temperate	0.198966		Pantropical	0.0586667	Pantropical	0.081	Pantropical	0.316534
(Sub) Temperate	0.331826	(Sub) Temperate	0.105574	(Sub) Temperate	0.198966		Pantropical	0.0586667	Pantropical	0.081	Pantropical	0.316534
(Sub) Temperate	0.441893	(Sub) Temperate	0.166667	(Sub) Temperate	0.586414		Pantropical	0.0586667	Pantropical	0.081	Pantropical	0.316534
(Sub) Temperate	0.262446	(Sub) Temperate	0.166667	(Sub) Temperate	0.591704		Pantropical	0.0586667	Pantropical	0.081	Pantropical	0.316534
(Sub) Temperate	0.262446	(Sub) Temperate	0.166667	(Sub) Temperate	0.575208		Pantropical	0.0586667	Pantropical	0.081	Pantropical	0.316534
(Sub) Temperate	0.262446	(Sub) Temperate	0.166667	(Sub) Temperate	0.572754		Pantropical	0.0586667	Pantropical	0.081	Pantropical	0.316534
(Sub) Temperate	0.262446	(Sub) Temperate	0.166667	(Sub) Temperate	0.59879		Pantropical	0.0586667	Pantropical	0.081	Pantropical	0.302365
(Sub) Temperate	0.262446	(Sub) Temperate	0.166667	(Sub) Temperate	0.593451		Pantropical	0.0586667	Pantropical	0.081	Pantropical	0.302365
(Sub) Temperate	0.262446	(Sub) Temperate	0.166667	(Sub) Temperate	0.566376		Pantropical	0.0586667	Pantropical	0.081	Pantropical	0.302365
(Sub) Temperate	0.229314	(Sub) Temperate	0.166667	(Sub) Temperate	0.598425		Pantropical	0.0586667	Pantropical	0.081	Pantropical	0.302365
(Sub) Temperate	0	(Sub) Temperate	0.234043	(Sub) Temperate	0.374194		Pantropical	0.0586667	Pantropical	0.0785645	Pantropical	0.302365
(Sub) Temperate	0	(Sub) Temperate	0.234043	(Sub) Temperate	0.36129		Pantropical	0.0586667	Pantropical	0.0927835	Pantropical	0.302365
(Sub) Temperate	0	(Sub) Temperate	0.234043	(Sub) Temperate	0.347826		Pantropical	0.0586667	Pantropical	0.0743034	Pantropical	0.328912
(Sub) Temperate	0	(Sub) Temperate	0.234043	(Sub) Temperate	0.374194		Pantropical	0.0586667	Pantropical	0.0612245	Pantropical	0.325464
(Sub) Temperate	0	(Sub) Temperate	0.314286	(Sub) Temperate	0.374194		Pantropical	0.0586667	Pantropical	0.0787172	Pantropical	0.277868
(Sub) Temperate	0	(Sub) Temperate	0.313433	(Sub) Temperate	0.412903		Pantropical	0.0586667	Pantropical	0.0764873	Pantropical	0.329204
(Sub) Temperate	0	(Sub) Temperate	0.313433	(Sub) Temperate	0.369048		Pantropical	0.0586667	Pantropical	0.0743119	Pantropical	0.314721
(Sub) Temperate	0	(Sub) Temperate	0.310811	(Sub) Temperate	0.386076		Pantropical	0.0586667	Pantropical	0.0875486	Pantropical	0.355335
(Sub) Temperate	0.144297	(Sub) Temperate	0.180837	(Sub) Temperate	0.0429043		Pantropical	0.0985222	Pantropical	0.0561497	Pantropical	0.342199
(Sub) Temperate	0.144297	(Sub) Temperate	0.180837	(Sub) Temperate	0.0429043		Pantropical	0.0890472	Pantropical	0.0787172	Pantropical	0.335283
(Sub) Temperate	0.140523	(Sub) Temperate	0.176898	(Sub) Temperate	0.0853859		Pantropical	0.219178	Pantropical	0.614907	Pantropical	0.413994
(Sub) Temperate	0.135476	(Sub) Temperate	0.186473	(Sub) Temperate	0.0373027		Pantropical	0.219178	Pantropical	0.614907	Pantropical	0.37467
(Sub) Temperate	0.135476	(Sub) Temperate	0.190568	(Sub) Temperate	0.0373027		Pantropical	0.219178	Pantropical	0.614907	Pantropical	0.401585
(Sub) Temperate	0.135476	(Sub) Temperate	0.189555	(Sub) Temperate	0.111111		Pantropical	0.219178	Pantropical	0.614907	Pantropical	0.464927
(Sub) Temperate	0.149478	(Sub) Temperate	0.172036	(Sub) Temperate	0.111111		Pantropical	0.219178	Pantropical	0.614907	Pantropical	0.464927
(Sub) Temperate	0.151099	(Sub) Temperate	0.166969	(Sub) Temperate	0.0998464		Pantropical	0.219178	Pantropical	0.71517	Pantropical	0.416058
(Sub) Temperate	0.146933	(Sub) Temperate	0.0857988	(Sub) Temperate	0.271698		Pantropical	0.219178	Pantropical	0.71517	Pantropical	0.443149
(Sub) Temperate	0.143855	(Sub) Temperate	0.074359	(Sub) Temperate	0.271698		Pantropical	0.219178	Pantropical	0.71517	Pantropical	0.413392
(Sub) Temperate	0.140903	(Sub) Temperate	0.074359	(Sub) Temperate	0.271698		Pantropical	0.219178	Pantropical	0.71517	Pantropical	0.413392
(Sub) Temperate	0.158687	(Sub) Temperate	0.074359	(Sub) Temperate	0.271698		Pantropical	0.219178	Pantropical	0.71517	Pantropical	0.413392
(Sub) Temperate	0.172073	(Sub) Temperate	0.0654135	(Sub) Temperate	0.245455		Pantropical	0.219178	Pantropical	0.71517	Pantropical	0.413392
(Sub) Temperate	0.135443	(Sub) Temperate	0.0654135	(Sub) Temperate	0.245455		Pantropical	0.219178	Pantropical	0.71517	Pantropical	0.386861
(Sub) Temperate	0.145386	(Sub) Temperate	0.0654135	(Sub) Temperate	0.272727		Pantropical	0.219178	Pantropical	0.71517	Pantropical	0.386861
(Sub) Temperate	0.14268	(Sub) Temperate	0.0654135	(Sub) Temperate	0.220302		Pantropical	0.219178	Pantropical	0.532258	Pantropical	0.386861
(Sub) Temperate	0.132732	(Sub) Temperate	0.293656	(Sub) Temperate	0.553763		Pantropical	0.219178	Pantropical	0.820433	Pantropical	0.386861
(Sub) Temperate	0.132732	(Sub) Temperate	0.289118	(Sub) Temperate	0.553763		Pantropical	0.219178	Pantropical	0.457275	Pantropical	0.386861
(Sub) Temperate	0.136786	(Sub) Temperate	0.289304	(Sub) Temperate	0.553763		Pantropical	0.219178	Pantropical	0.457275	Pantropical	0.386861
(Sub) Temperate	0.136786	(Sub) Temperate	0.285254	(Sub) Temperate	0.553763		Pantropical	0.219178	Pantropical	0.457275	Pantropical	0.386861
(Sub) Temperate	0.149292	(Sub) Temperate	0.296463	(Sub) Temperate	0.553763		Pantropical	0.219178	Pantropical	0.457275	Pantropical	0.386861
(Sub) Temperate	0.149292	(Sub) Temperate	0.310087	(Sub) Temperate	0.553763		Pantropical	0.219178	Pantropical	0.457275	Pantropical	0.386861
(Sub) Temperate	0.136605	(Sub) Temperate	0.310087	(Sub) Temperate	0.553763		Pantropical	0.219178	Pantropical	0.457275	Pantropical	0.386861
(Sub) Temperate	0.123711	(Sub) Temperate	0.301935	(Sub) Temperate	0.553763		Pantropical	0.219178	Pantropical	0.457275	Pantropical	0.386861
(Sub) Temperate	0.253968	(Sub) Temperate	0.72956	(Sub) Temperate	0		Pantropical	0.219178	Pantropical	0.457275	Pantropical	0.386861
(Sub) Temperate	0.25669	(Sub) Temperate	0.480331	(Sub) Temperate	0		Pantropical	0.219178	Pantropical	0.457275	Pantropical	0.386861
(Sub) Temperate	0.253922	(Sub) Temperate	0.409894	(Sub) Temperate	0		Pantropical	0.219178	Pantropical	0.457275	Pantropical	0.386861
(Sub) Temperate	0.253746	(Sub) Temperate	0.533058	(Sub) Temperate	0		Pantropical	0.219178	Pantropical	0.457275	Pantropical	0.386861
(Sub) Temperate	0.268873	(Sub) Temperate	0.533058	(Sub) Temperate	0		Pantropical	0.219178	Pantropical	0.457275	Pantropical	0.319277
(Sub) Temperate	0.265849	(Sub) Temperate	0.448845	(Sub) Temperate	0		Pantropical	0.219178	Pantropical	0.457275	Pantropical	0.37467
(Sub) Temperate	0.26004	(Sub) Temperate	0.448845	(Sub) Temperate	0		Pantropical	0.219178	Pantropical	0.457275	Pantropical	0.470845
(Sub) Temperate	0.259448	(Sub) Temperate	0.539583	(Sub) Temperate	0		Pantropical	0.219178	Pantropical	0.457275	Pantropical	0.401055
(Sub) Temperate	0.0611888	(Sub) Temperate	0.0928505				Pantropical	0.219178	Pantropical	0.457275	Pantropical	0.443796
(Sub) Temperate	0.0657895	(Sub) Temperate	0.0928505				Pantropical	0.335616	Pantropical	0.457275	Pantropical	0.401055
(Sub) Temperate	0.0657895	(Sub) Temperate	0.0928505				Pantropical	0.164103	Pantropical	0.457275	Pantropical	0.560886
(Sub) Temperate	0.0611888	(Sub) Temperate	0.0894454				Pantropical	0.130612	Pantropical	0.363303	Pantropical	0.401585
(Sub) Temperate	0.0710419	(Sub) Temperate	0.0894454				Pantropical	0.130612	Pantropical	0.535797	Pantropical	0.4
(Sub) Temperate	0.0710419	(Sub) Temperate	0.102968				Pantropical	0.164103	Pantropical	0.482696	Pantropical	0.47016
(Sub) Temperate	0.0657895	(Sub) Temperate	0.107246				Pantropical	0.20082	Pantropical	0.770833	Pantropical	0.429708
(Sub) Temperate	0.100413	(Sub) Temperate	0.102873				Pantropical	0.252336	Pantropical	0.335135	Pantropical	0.369355
(Sub) Temperate	0.343164	(Sub) Temperate	0.185484				Pantropical	0.252336	Pantropical	0.313325	Pantropical	0.369355
(Sub) Temperate	0.343164	(Sub) Temperate	0.185484				Pantropical	0.252336	Pantropical	0.310195	Pantropical	0.369355
(Sub) Temperate	0.343164	(Sub) Temperate	0.185484				Pantropical	0.252336	Pantropical	0.383893	Pantropical	0.345921
(Sub) Temperate	0.343164	(Sub) Temperate	0.185484				Pantropical	0.252336	Pantropical	0.350336	Pantropical	0.395851
(Sub) Temperate	0.343164	(Sub) Temperate	0.168807				Pantropical	0.252336	Pantropical	0.316845	Pantropical	0.395851
(Sub) Temperate	0.343164	(Sub) Temperate	0.154882				Pantropical	0.252336	Pantropical	0.358548	Pantropical	0.395851
(Sub) Temperate	0.343164	(Sub) Temperate	0.154882				Pantropical	0.225188	Pantropical	0.358548	Pantropical	0.395851
(Sub) Temperate	0.343164	(Sub) Temperate	0.154882				Pantropical	0.225188	Pantropical	0.358548	Pantropical	0.395851
(Sub) Temperate	0.0728814	(Sub) Temperate	0.0702055				Pantropical	0.225188	Pantropical	0.358548	Pantropical	0.395851
(Sub) Temperate	0.147458	(Sub) Temperate	0.0702055				Pantropical	0.225188	Pantropical	0.358548	Pantropical	0.395851
(Sub) Temperate	0.147458	(Sub) Temperate	0.0702055				Pantropical	0.225188	Pantropical	0.358548	Pantropical	0.369355
(Sub) Temperate	0.147458	(Sub) Temperate	0.0702055				Pantropical	0.225	Pantropical	0.394856	Pantropical	0.369355
(Sub) Temperate	0.147458	(Sub) Temperate	0.0702055				Pantropical	0.28972	Pantropical	0.318121	Pantropical	0.369355
(Sub) Temperate	0.147458	(Sub) Temperate	0.0702055				Pantropical	0.28972	Pantropical	0.316845	Pantropical	0.369355
(Sub) Temperate	0.147458	(Sub) Temperate	0.0702055				Pantropical	0.32556	Pantropical	0.316845	Pantropical	0.369355
(Sub) Temperate	0.147458	(Sub) Temperate	0.064213				Pantropical	0.32556	Pantropical	0.316845	Pantropical	0.369355
(Sub) Temperate	0.582011	(Sub) Temperate	0.0986419				Pantropical	0.32556	Pantropical	0.316845	Pantropical	0.369355
(Sub) Temperate	0.582011	(Sub) Temperate	0.0986419				Pantropical	0.32556	Pantropical	0.316845	Pantropical	0.369355
(Sub) Temperate	0.582011	(Sub) Temperate	0.0986419				Pantropical	0.32556	Pantropical	0.316845	Pantropical	0.369355
(Sub) Temperate	0.582011	(Sub) Temperate	0.0986419				Pantropical	0.32556	Pantropical	0.316845	Pantropical	0.369355
(Sub) Temperate	0.813158	(Sub) Temperate	0.113181				Pantropical	0.32556	Pantropical	0.316845	Pantropical	0.369355
(Sub) Temperate	0.813158	(Sub) Temperate	0.113181				Pantropical	0.32556	Pantropical	0.316845	Pantropical	0.369355
(Sub) Temperate	0.621118	(Sub) Temperate	0.126429				Pantropical	0.32556	Pantropical	0.316845	Pantropical	0.369355
(Sub) Temperate	0.829333	(Sub) Temperate	0.09375				Pantropical	0.32556	Pantropical	0.316845	Pantropical	0.369355
(Sub) Temperate	0.330726	(Sub) Temperate	0.198556				Pantropical	0.32556	Pantropical	0.316845	Pantropical	0.369355
(Sub) Temperate	0.427128	(Sub) Temperate	0.198556				Pantropical	0.32556	Pantropical	0.316845	Pantropical	0.369355
(Sub) Temperate	0.465468	(Sub) Temperate	0.198556				Pantropical	0.32556	Pantropical	0.316845	Pantropical	0.369355
(Sub) Temperate	0.507215	(Sub) Temperate	0.198556				Pantropical	0.32556	Pantropical	0.316845	Pantropical	0.369355
(Sub) Temperate	0.507215	(Sub) Temperate	0.1875				Pantropical	0.32556	Pantropical	0.316845	Pantropical	0.345921
(Sub) Temperate	0.413013	(Sub) Temperate	0.203409				Pantropical	0.32556	Pantropical	0.283832	Pantropical	0.393966
(Sub) Temperate	0.413013	(Sub) Temperate	0.203409				Pantropical	0.32556	Pantropical	0.284759	Pantropical	0.369355
(Sub) Temperate	0.413013	(Sub) Temperate	0.215403				Pantropical	0.32556	Pantropical	0.316	Pantropical	0.369355
(Sub) Temperate	0.247875	(Sub) Temperate	0.0509031				Pantropical	0.32556	Pantropical	0.233498	Pantropical	0.369355
(Sub) Temperate	0.247875	(Sub) Temperate	0.0509031				Pantropical	0.231114	Pantropical	0.312575	Pantropical	0.369355
(Sub) Temperate	0.247875	(Sub) Temperate	0.0577819				Pantropical	0.288246	Pantropical	0.255396	Pantropical	0.375108
(Sub) Temperate	0.247875	(Sub) Temperate	0.0577819				Pantropical	0.327456	Pantropical	0.255396	Pantropical	0.346707
(Sub) Temperate	0.247875	(Sub) Temperate	0.0619381				Pantropical	0.716408	Pantropical	0	Pantropical	0.0431818
(Sub) Temperate	0.204678	(Sub) Temperate	0.0541485				Pantropical	0.695476	Pantropical	0	Pantropical	0.0431818
(Sub) Temperate	0.204678	(Sub) Temperate	0.0541485				Pantropical	0.795732	Pantropical	0	Pantropical	0.0431818
(Sub) Temperate	0.204678	(Sub) Temperate	0.0619381				Pantropical	0.800733	Pantropical	0	Pantropical	0.0431818
(Sub) Temperate	0.229904	(Sub) Temperate	0				Pantropical	0.719512	Pantropical	0	Pantropical	0.0431818
(Sub) Temperate	0.229904	(Sub) Temperate	0				Pantropical	0.758088	Pantropical	0	Pantropical	0.0431818
(Sub) Temperate	0.229904	(Sub) Temperate	0				Pantropical	0.758088	Pantropical	0	Pantropical	0.0431818
(Sub) Temperate	0.307074	(Sub) Temperate	0				Pantropical	0.698509	Pantropical	0	Pantropical	0.0431818
(Sub) Temperate	0.127111	(Sub) Temperate	0				Pantropical	0.698509	Pantropical	0	Pantropical	0.0431818
(Sub) Temperate	0.127111	(Sub) Temperate	0				Pantropical	0.784502	Pantropical	0	Pantropical	0.0431818
(Sub) Temperate	0.149895	(Sub) Temperate	0.0321101				Pantropical	0.719512	Pantropical	0	Pantropical	0.0431818
(Sub) Temperate	0.468852	(Sub) Temperate	0.0321101				Pantropical	0.619965	Pantropical	0	Pantropical	0.0431818
(Sub) Temperate	0	(Sub) Temperate	0				Pantropical	0.702738	Pantropical	0	Pantropical	0.0431818
(Sub) Temperate	0	(Sub) Temperate	0				Pantropical	0.848122	Pantropical	0	Pantropical	0.0431818
(Sub) Temperate	0	(Sub) Temperate	0				Pantropical	0.848122	Pantropical	0	Pantropical	0.0431818
(Sub) Temperate	0	(Sub) Temperate	0				Pantropical	0.848122	Pantropical	0	Pantropical	0.0431818
(Sub) Temperate	0.0257511	(Sub) Temperate	0				Pantropical	0.848122	Pantropical	0	Pantropical	0.0431818
(Sub) Temperate	0	(Sub) Temperate	0				Pantropical	0.848122	Pantropical	0	Pantropical	0.0431818
(Sub) Temperate	0	(Sub) Temperate	0				Pantropical	0.848122	Pantropical	0	Pantropical	0.0431818
(Sub) Temperate	0	(Sub) Temperate	0				Pantropical	0.848122	Pantropical	0	Pantropical	0.0431818
(Sub) Temperate	0.162447	(Sub) Temperate	0.35049				Pantropical	0.848122	Pantropical	0	Pantropical	0.0431818
(Sub) Temperate	0.172131	(Sub) Temperate	0.35049				Pantropical	0.848122	Pantropical	0	Pantropical	0.0431818
(Sub) Temperate	0.172131	(Sub) Temperate	0.35049				Pantropical	0.848122	Pantropical	0	Pantropical	0.0431818
(Sub) Temperate	0.162447	(Sub) Temperate	0.35049				Pantropical	0.848122	Pantropical	0	Pantropical	0.0431818
(Sub) Temperate	0.171004	(Sub) Temperate	0.35049				Pantropical	0.848122	Pantropical	0	Pantropical	0.0431818
(Sub) Temperate	0.161404	(Sub) Temperate	0.734848				Pantropical	0.848122	Pantropical	0	Pantropical	0.0372793
(Sub) Temperate	0.176512	(Sub) Temperate	0.170238				Pantropical	0.848122	Pantropical	0	Pantropical	0.0372793
(Sub) Temperate	0.132242	(Sub) Temperate	0.170238				Pantropical	0.848122	Pantropical	0	Pantropical	0.0372793
(Sub) Temperate	0.400722	(Sub) Temperate	0				Pantropical	0.871508	Pantropical	0	Pantropical	0.0372793
(Sub) Temperate	0.400722	(Sub) Temperate	0				Pantropical	0.823341	Pantropical	0	Pantropical	0.0372793
(Sub) Temperate	0.460581	(Sub) Temperate	0				Pantropical	0.852327	Pantropical	0	Pantropical	0.0861027
(Sub) Temperate	0.460581	(Sub) Temperate	0				Pantropical	0.779164	Pantropical	0	Pantropical	0.0372793
(Sub) Temperate	0.403255	(Sub) Temperate	0				Pantropical	0.779164	Pantropical	0	Pantropical	0.0855214
(Sub) Temperate	0.508299	(Sub) Temperate	0				Pantropical	0.67981	Pantropical	0	Pantropical	0.0861027
(Sub) Temperate	0.508299	(Sub) Temperate	0				Pantropical	0.888979	Pantropical	0	Pantropical	0.0861027
(Sub) Temperate	0.442238	(Sub) Temperate	0				Pantropical	0.699932	Pantropical	0	Pantropical	0.0743155
(Sub) Temperate	0	(Sub) Temperate	0.0595238				Pantropical	0.699932	Pantropical	0	Pantropical	0.0371094
(Sub) Temperate	0	(Sub) Temperate	0.0595238				Pantropical	1.58	Pantropical	0.0576923	Pantropical	0.314384
(Sub) Temperate	0	(Sub) Temperate	0.0616197				Pantropical	1.58	Pantropical	0.0888889	Pantropical	0.313097
(Sub) Temperate	0	(Sub) Temperate	0.0595238				Pantropical	1.58	Pantropical	0.072	Pantropical	0.302945
(Sub) Temperate	0	(Sub) Temperate	0.0595238				Pantropical	1.58	Pantropical	0.0783745	Pantropical	0.262893
(Sub) Temperate	0	(Sub) Temperate	0.0595238				Pantropical	1.58	Pantropical	0.0783745	Pantropical	0.262893
(Sub) Temperate	0	(Sub) Temperate	0.0595238				Pantropical	1.58	Pantropical	0.0783745	Pantropical	0.295911
(Sub) Temperate	0	(Sub) Temperate	0.0575658				Pantropical	1.58	Pantropical	0.072	Pantropical	0.294779
(Sub) Temperate	0.340102	(Sub) Temperate	0.042735				Pantropical	1.58	Pantropical	0.0783745	Pantropical	0.280206
(Sub) Temperate	0.340102	(Sub) Temperate	0.0440529				Pantropical	1.58	Pantropical	0.114105	Pantropical	0.300528
(Sub) Temperate	0.340102	(Sub) Temperate	0.0440529				Pantropical	1.58	Pantropical	0.114105	Pantropical	0.317553
(Sub) Temperate	0.340102	(Sub) Temperate	0.042735				Pantropical	1.58	Pantropical	0.114105	Pantropical	0.304688
(Sub) Temperate	0.426396	(Sub) Temperate	0.0414365				Pantropical	1.58	Pantropical	0.114105	Pantropical	0.278983
(Sub) Temperate	0.426396	(Sub) Temperate	0.042735				Pantropical	1.58	Pantropical	0.114105	Pantropical	0.281071
(Sub) Temperate	0.269618	(Sub) Temperate	0.042735				Pantropical	1.58	Pantropical	0.114105	Pantropical	0.299023
(Sub) Temperate	0.491031	(Sub) Temperate	0.0414365				Pantropical	1.58	Pantropical	0.114105	Pantropical	0.306409
		(Sub) Temperate	0				Pantropical	1.58	Pantropical	0.114105	Pantropical	0.268085
		(Sub) Temperate	0				Pantropical	1.58	Pantropical	0.114105	Pantropical	0.268085
		(Sub) Temperate	0				Pantropical	1.58	Pantropical	0.114105	Pantropical	0.262896
		(Sub) Temperate	0				Pantropical	1.58	Pantropical	0.114105	Pantropical	0.262896
		(Sub) Temperate	0				Pantropical	1.58	Pantropical	0.114105	Pantropical	0.262896
		(Sub) Temperate	0				Pantropical	1.58	Pantropical	0.114105	Pantropical	0.262896
		(Sub) Temperate	0				Pantropical	1.58	Pantropical	0.114105	Pantropical	0.262896
		(Sub) Temperate	0				Pantropical	1.58	Pantropical	0.114105	Pantropical	0.262896
		(Sub) Temperate	1.40841				Pantropical	1.58	Pantropical	0.114105	Pantropical	0.262896
		(Sub) Temperate	1.40841				Pantropical	1.58	Pantropical	0.114105	Pantropical	0.262896
		(Sub) Temperate	1.40841				Pantropical	1.58	Pantropical	0.104197	Pantropical	0.262896
		(Sub) Temperate	1.40841				Pantropical	1.58	Pantropical	0.126095	Pantropical	0.262896
		(Sub) Temperate	1.40841				Pantropical	1.58	Pantropical	0.0857143	Pantropical	0.262896
		(Sub) Temperate	1.40841				Pantropical	1.58	Pantropical	0.0963855	Pantropical	0.26849
		(Sub) Temperate	1.62637				Pantropical	1.58	Pantropical	0.0963855	Pantropical	0.256987
		(Sub) Temperate	1.20241				Pantropical	1.58	Pantropical	0.114833	Pantropical	0.262295
		(Sub) Temperate	0.338608				Pantropical	1.58	Pantropical	0.072	Pantropical	0.268657
		(Sub) Temperate	0.338608				Pantropical	1.58	Pantropical	0.0958722	Pantropical	0.274254
		(Sub) Temperate	0.338608				Pantropical	1.58	Pantropical	0.0619266	Pantropical	0.274254
		(Sub) Temperate	0.338608				Pantropical	1.58	Pantropical	0.0619266	Pantropical	0.261371
		(Sub) Temperate	0.338608				Pantropical	1.58	Pantropical	0.0887793	Pantropical	0.286174
		(Sub) Temperate	0.338608				Pantropical	1.58	Pantropical	0.072	Pantropical	0.29317
		(Sub) Temperate	0.338608				Pantropical	0.467775	Pantropical	0.136867	Pantropical	0.283747
		(Sub) Temperate	0.338608				Pantropical	0.467775	Pantropical	0.142638	Pantropical	0.227329
		(Sub) Temperate	0.013683				Pantropical	0.467775	Pantropical	0.147626	Pantropical	0.25876
		(Sub) Temperate	0.013683				Pantropical	0.467775	Pantropical	0.152209	Pantropical	0.297542
		(Sub) Temperate	0.013683				Pantropical	0.406791	Pantropical	0.141803	Pantropical	0.228162
		(Sub) Temperate	0.0144231				Pantropical	0.406791	Pantropical	0.131967	Pantropical	0.228162
		(Sub) Temperate	0.0118694				Pantropical	0.406791	Pantropical	0.127474	Pantropical	0.251701
		(Sub) Temperate	0.0118694				Pantropical	0.406791	Pantropical	0.141571	Pantropical	0.21895
		(Sub) Temperate	0.0118694				Pantropical	0.406791	Pantropical	0.119348	Pantropical	0.206146
		(Sub) Temperate	0.0271444				Pantropical	0.406791	Pantropical	0.119348	Pantropical	0.216993
		(Sub) Temperate	0.0409771				Pantropical	0.406791	Pantropical	0.119348	Pantropical	0.196742
		(Sub) Temperate	0.0389805				Pantropical	0.406791	Pantropical	0.123466	Pantropical	0.195244
		(Sub) Temperate	0.0389805				Pantropical	0.406791	Pantropical	0.127864	Pantropical	0.195946
		(Sub) Temperate	0.0436026				Pantropical	0.406791	Pantropical	0.127864	Pantropical	0.191542
		(Sub) Temperate	0.0371694				Pantropical	0.406791	Pantropical	0.127864	Pantropical	0.191542
		(Sub) Temperate	0.0371694				Pantropical	0.406791	Pantropical	0.127864	Pantropical	0.191542
		(Sub) Temperate	0.0371694				Pantropical	0.406791	Pantropical	0.127864	Pantropical	0.191542
		(Sub) Temperate	0.0371694				Pantropical	0.406791	Pantropical	0.127864	Pantropical	0.191542
		(Sub) Temperate	0.0320733				Pantropical	0.406791	Pantropical	0.127864	Pantropical	0.191542
		(Sub) Temperate	0.0320733				Pantropical	0.406791	Pantropical	0.127864	Pantropical	0.191542
		(Sub) Temperate	0.0332937				Pantropical	0.406791	Pantropical	0.127864	Pantropical	0.191542
		(Sub) Temperate	0.00995575				Pantropical	0.406791	Pantropical	0.127864	Pantropical	0.191542
		(Sub) Temperate	0.00960512				Pantropical	0.406791	Pantropical	0.127864	Pantropical	0.191542
		(Sub) Temperate	0.00960512				Pantropical	0.406791	Pantropical	0.127864	Pantropical	0.191542
		(Sub) Temperate	0.0107015				Pantropical	0.406791	Pantropical	0.127864	Pantropical	0.191542
		(Sub) Temperate	0.0288958				Pantropical	0.406791	Pantropical	0.127864	Pantropical	0.184211
		(Sub) Temperate	0.015894				Pantropical	0.406791	Pantropical	0.127864	Pantropical	0.203727
		(Sub) Temperate	0.015894				Pantropical	0.406791	Pantropical	0.127864	Pantropical	0.203727
		(Sub) Temperate	0.015894				Pantropical	0.406791	Pantropical	0.127864	Pantropical	0.20398
		(Sub) Temperate	0.0150188				Pantropical	0.406791	Pantropical	0.127864	Pantropical	0.20398
		(Sub) Temperate	0.014218				Pantropical	0.406791	Pantropical	0.115412	Pantropical	0.180124
		(Sub) Temperate	0.014218				Pantropical	0.406791	Pantropical	0.132162	Pantropical	0.180124
		(Sub) Temperate	0.014218				Pantropical	0.406791	Pantropical	0.119525	Pantropical	0.156912
		(Sub) Temperate	0.0281215				Pantropical	0.406791	Pantropical	0.133429	Pantropical	0.204513
		(Sub) Temperate	0.105159				Pantropical	0.406791	Pantropical	0.146984	Pantropical	0.216428
		(Sub) Temperate	0.105159				Pantropical	0.406791	Pantropical	0.142093	Pantropical	0.18398
		(Sub) Temperate	0.105159				Pantropical	0.379291	Pantropical	0.168081	Pantropical	0.278431
		(Sub) Temperate	0.105159				Pantropical	0.346226	Pantropical	0	Pantropical	0.64868
		(Sub) Temperate	0.105159				Pantropical	0.346226	Pantropical	0	Pantropical	0.687647
		(Sub) Temperate	0.0779412				Pantropical	0.346226	Pantropical	0	Pantropical	0.680564
		(Sub) Temperate	0.0779412				Pantropical	0.346226	Pantropical	0	Pantropical	0.729849
		(Sub) Temperate	0.0779412				Pantropical	0.262446	Pantropical	0	Pantropical	0.620994
		(Sub) Temperate	0				Pantropical	0.262446	Pantropical	0	Pantropical	0.627212
		(Sub) Temperate	0				Pantropical	0.223485	Pantropical	0	Pantropical	0.639372
		(Sub) Temperate	0				Pantropical	0.223485	Pantropical	0	Pantropical	0.651136
		(Sub) Temperate	0				Pantropical	0.223485	Pantropical	0	Pantropical	0.603288
		(Sub) Temperate	0				Pantropical	0.223485	Pantropical	0	Pantropical	0.650264
		(Sub) Temperate	0				Pantropical	0.262446	Pantropical	0	Pantropical	0.578053
		(Sub) Temperate	0				Pantropical	0.259585	Pantropical	0	Pantropical	0.578053
		(Sub) Temperate	0				Pantropical	0.259585	Pantropical	0	Pantropical	0.611733
		(Sub) Temperate	1.3743				Pantropical	0.259585	Pantropical	0	Pantropical	0.643337
		(Sub) Temperate	1.3743				Pantropical	0.259585	Pantropical	0	Pantropical	0.659024
		(Sub) Temperate	1.3743				Pantropical	0.259585	Pantropical	0	Pantropical	0.641834
		(Sub) Temperate	1.3743				Pantropical	0.259585	Pantropical	0	Pantropical	0.671291
		(Sub) Temperate	1.3743				Pantropical	0.259585	Pantropical	0	Pantropical	0.671291
		(Sub) Temperate	1.3743				Pantropical	0.259585	Pantropical	0	Pantropical	0.672101
		(Sub) Temperate	1.3743				Pantropical	0.259585	Pantropical	0	Pantropical	0.659831
		(Sub) Temperate	1.3743				Pantropical	0.259585	Pantropical	0	Pantropical	0.649588
		(Sub) Temperate	0				Pantropical	0.259585	Pantropical	0	Pantropical	0.659831
		(Sub) Temperate	0				Pantropical	0.259585	Pantropical	0	Pantropical	0.659831
		(Sub) Temperate	0				Pantropical	0.259585	Pantropical	0	Pantropical	0.659831
		(Sub) Temperate	0				Pantropical	0.259585	Pantropical	0	Pantropical	0.659831
		(Sub) Temperate	0				Pantropical	0.259585	Pantropical	0	Pantropical	0.659831
		(Sub) Temperate	0				Pantropical	0.259585	Pantropical	0	Pantropical	0.659831
		(Sub) Temperate	0				Pantropical	0.259585	Pantropical	0	Pantropical	0.659831
		(Sub) Temperate	0				Pantropical	0.259585	Pantropical	0	Pantropical	0.659831
		(Sub) Temperate	0				Pantropical	0.259585	Pantropical	0	Pantropical	0.659831
		(Sub) Temperate	0				Pantropical	0.303068	Pantropical	0	Pantropical	0.645428
		(Sub) Temperate	0				Pantropical	0.262446	Pantropical	0	Pantropical	0.664458
		(Sub) Temperate	0				Pantropical	0.22841	Pantropical	0	Pantropical	0.681285
		(Sub) Temperate	0				Pantropical	0.223485	Pantropical	0	Pantropical	0.659831
		(Sub) Temperate	0				Pantropical	0.223485	Pantropical	0.1125	Pantropical	0.654194
		(Sub) Temperate	0				Pantropical	0.223485	Pantropical	0.1125	Pantropical	0.677399
		(Sub) Temperate	0.408451				Pantropical	0.223485	Pantropical	0.1125	Pantropical	0.635003
		(Sub) Temperate	0.32772				Pantropical	0	Pantropical	0.312102	Pantropical	0.368056
		(Sub) Temperate	0.32772				Pantropical	0	Pantropical	0.312102	Pantropical	0.379562
		(Sub) Temperate	0.400633				Pantropical	0	Pantropical	0.312102	Pantropical	0.4
		(Sub) Temperate	0.275749				Pantropical	0	Pantropical	0.312102	Pantropical	0.416058
		(Sub) Temperate	0.275749				Pantropical	0	Pantropical	0.234043	Pantropical	0.416058
		(Sub) Temperate	0.278725				Pantropical	0	Pantropical	0.234043	Pantropical	0.381944
		(Sub) Temperate	0.324342				Pantropical	0	Pantropical	0.234043	Pantropical	0.379562
		(Sub) Temperate	0.324342				Pantropical	0	Pantropical	0.234043	Pantropical	0.372263
		(Sub) Temperate	0				Pantropical	0	Pantropical	0.234043	Pantropical	0.315152
		(Sub) Temperate	0				Pantropical	0	Pantropical	0.234043	Pantropical	0.386861
		(Sub) Temperate	0				Pantropical	0	Pantropical	0.234043	Pantropical	0.390728
		(Sub) Temperate	0				Pantropical	0	Pantropical	0.234043	Pantropical	0.423077
		(Sub) Temperate	0				Pantropical	0	Pantropical	0.234043	Pantropical	0.360759
		(Sub) Temperate	0				Pantropical	0	Pantropical	0.234043	Pantropical	0.379562
		(Sub) Temperate	0				Pantropical	0	Pantropical	0.234043	Pantropical	0.379562
		(Sub) Temperate	0				Pantropical	0	Pantropical	0.234043	Pantropical	0.379562
		(Sub) Temperate	0				Pantropical	0	Pantropical	0.234043	Pantropical	0.379562
		(Sub) Temperate	0				Pantropical	0	Pantropical	0.234043	Pantropical	0.379562
		(Sub) Temperate	0				Pantropical	0	Pantropical	0.234043	Pantropical	0.379562
		(Sub) Temperate	0				Pantropical	0	Pantropical	0.234043	Pantropical	0.379562
		(Sub) Temperate	0				Pantropical	0	Pantropical	0.234043	Pantropical	0.379562
		(Sub) Temperate	0				Pantropical	0	Pantropical	0.234043	Pantropical	0.379562
		(Sub) Temperate	0				Pantropical	0	Pantropical	0.234043	Pantropical	0.379562
		(Sub) Temperate	0				Pantropical	0	Pantropical	0.234043	Pantropical	0.379562
		(Sub) Temperate	0				Pantropical	0	Pantropical	0.234043	Pantropical	0.379562
		(Sub) Temperate	0				Pantropical	0	Pantropical	0.234043	Pantropical	0.379562
		(Sub) Temperate	0				Pantropical	0	Pantropical	0.234043	Pantropical	0.379562
		(Sub) Temperate	0				Pantropical	0	Pantropical	0.234043	Pantropical	0.379562
		(Sub) Temperate	0				Pantropical	0	Pantropical	0.234043	Pantropical	0.379562
		(Sub) Temperate	0				Pantropical	0	Pantropical	0.234043	Pantropical	0.386861
		(Sub) Temperate	0				Pantropical	0	Pantropical	0.312102	Pantropical	0.379562
		(Sub) Temperate	0				Pantropical	0	Pantropical	0.185811	Pantropical	0.40146
		(Sub) Temperate	0				Pantropical	0	Pantropical	0.185811	Pantropical	0.407692
		(Sub) Temperate	0				Pantropical	0	Pantropical	0.185811	Pantropical	0.350993
		(Sub) Temperate	0				Pantropical	0	Pantropical	0.185185	Pantropical	0.381944
		(Sub) Temperate	0				Pantropical	0	Pantropical	0.154989	Pantropical	0.407692
		(Sub) Temperate	0				Pantropical	0	Pantropical	0.185185	Pantropical	0.379562
		(Sub) Temperate	0.367568				Pantropical	0.175464	Pantropical	0.175206	Pantropical	0.0373027
		(Sub) Temperate	0.367568				Pantropical	0.157031	Pantropical	0.188119	Pantropical	0.0373027
		(Sub) Temperate	0.367568				Pantropical	0.147248	Pantropical	0.185372	Pantropical	0.0429043
		(Sub) Temperate	0.172249				Pantropical	0.141484	Pantropical	0.185339	Pantropical	0.0429043
		(Sub) Temperate	0.172249				Pantropical	0.141484	Pantropical	0.18691	Pantropical	0.0429043
		(Sub) Temperate	0.172249				Pantropical	0.141484	Pantropical	0.192308	Pantropical	0.0429043
		(Sub) Temperate	0.172249				Pantropical	0.141484	Pantropical	0.171623	Pantropical	0.0429043
		(Sub) Temperate	0.172249				Pantropical	0.141484	Pantropical	0.174984	Pantropical	0.0429043
		(Sub) Temperate	0.172249				Pantropical	0.141484	Pantropical	0.190692	Pantropical	0.0429043
		(Sub) Temperate	0.172249				Pantropical	0.141484	Pantropical	0.171517	Pantropical	0.0429043
		(Sub) Temperate	0.172249				Pantropical	0.141484	Pantropical	0.171517	Pantropical	0.0373027
							Pantropical	0.141484	Pantropical	0.204011	Pantropical	0.0373027
							Pantropical	0.141484	Pantropical	0.179056	Pantropical	0.0373027
							Pantropical	0.141484	Pantropical	0.179056	Pantropical	0.0373027
							Pantropical	0.141484	Pantropical	0.184021	Pantropical	0.0373027
							Pantropical	0.141484	Pantropical	0.190939	Pantropical	0.0373027
							Pantropical	0.141484	Pantropical	0.198515	Pantropical	0.0373027
							Pantropical	0.141484	Pantropical	0.181706	Pantropical	0.0373027
							Pantropical	0.141484	Pantropical	0.181706	Pantropical	0.0373027
							Pantropical	0.141484	Pantropical	0.181706	Pantropical	0.0373027
							Pantropical	0.141484	Pantropical	0.181706	Pantropical	0.0373027
							Pantropical	0.147248	Pantropical	0.181706	Pantropical	0.0373027
							Pantropical	0.141484	Pantropical	0.181706	Pantropical	0.0373027
							Pantropical	0.136243	Pantropical	0.181706	Pantropical	0.0373027
							Pantropical	0.151515	Pantropical	0.181706	Pantropical	0.0373027
							Pantropical	0.151099	Pantropical	0.181706	Pantropical	0.0373027
							Pantropical	0.147248	Pantropical	0.181706	Pantropical	0.0373027
							Pantropical	0.157031	Pantropical	0.181706	Pantropical	0.0373027
							Pantropical	0.153795	Pantropical	0.181706	Pantropical	0.0373027
							Pantropical	0.168263	Pantropical	0.181706	Pantropical	0.0373027
							Pantropical	0.172977	Pantropical	0.181706	Pantropical	0.0373027
							Pantropical	0.172977	Pantropical	0.177966	Pantropical	0.0748201
							Pantropical	0.175339	Pantropical	0.177966	Pantropical	0.0655738
							Pantropical	0.162376	Pantropical	0.177966	Pantropical	0.0748201
							Pantropical	0.166548	Pantropical	0.187153	Pantropical	0.0748201
							Pantropical	0.202372	Pantropical	0.166969	Pantropical	0.0860927
							Pantropical	0.150103	Pantropical	0.167676	Pantropical	0.0748201
							Pantropical	0.145533	Pantropical	0.074359	Pantropical	0.202381
							Pantropical	0.157061	Pantropical	0.0857988	Pantropical	0.217687
							Pantropical	0.157061	Pantropical	0.0857988	Pantropical	0.217687
							Pantropical	0.138462	Pantropical	0.0857988	Pantropical	0.198347
							Pantropical	0.138462	Pantropical	0.0857988	Pantropical	0.240602
							Pantropical	0.141429	Pantropical	0.0857988	Pantropical	0.217687
							Pantropical	0.119737	Pantropical	0.0857988	Pantropical	0.198347
							Pantropical	0.135521	Pantropical	0.0857988	Pantropical	0.198347
							Pantropical	0.130137	Pantropical	0.0857988	Pantropical	0.198347
							Pantropical	0.135616	Pantropical	0.0857988	Pantropical	0.198347
							Pantropical	0.135616	Pantropical	0.0857988	Pantropical	0.198347
							Pantropical	0.127517	Pantropical	0.0857988	Pantropical	0.198347
							Pantropical	0.117419	Pantropical	0.0857988	Pantropical	0.198347
							Pantropical	0.122581	Pantropical	0.0857988	Pantropical	0.198347
							Pantropical	0.129959	Pantropical	0.0857988	Pantropical	0.198347
							Pantropical	0.148794	Pantropical	0.0857988	Pantropical	0.198347
							Pantropical	0.148794	Pantropical	0.0857988	Pantropical	0.198347
							Pantropical	0.148794	Pantropical	0.0857988	Pantropical	0.198347
							Pantropical	0.148794	Pantropical	0.0857988	Pantropical	0.198347
							Pantropical	0.148794	Pantropical	0.0857988	Pantropical	0.198347
							Pantropical	0.148794	Pantropical	0.0857988	Pantropical	0.198347
							Pantropical	0.148794	Pantropical	0.0857988	Pantropical	0.198347
							Pantropical	0.148794	Pantropical	0.074359	Pantropical	0.198347
							Pantropical	0.148794	Pantropical	0.0654135	Pantropical	0.222222
							Pantropical	0.148794	Pantropical	0.0654135	Pantropical	0.198347
							Pantropical	0.148794	Pantropical	0.074359	Pantropical	0.223602
							Pantropical	0.148794	Pantropical	0.074359	Pantropical	0.197938
							Pantropical	0.148794	Pantropical	0.074359	Pantropical	0.197938
							Pantropical	0.145861	Pantropical	0.074359	Pantropical	0.181646
							Pantropical	0.155496	Pantropical	0.074359	Pantropical	0.217195
							Pantropical	0.155496	Pantropical	0.0857988	Pantropical	0.217195
							Pantropical	0.152431	Pantropical	0.0654135	Pantropical	0.217195
							Pantropical	0.145861	Pantropical	0.129832	Pantropical	0.196907
							Pantropical	0.143432	Pantropical	0.111111	Pantropical	0.244344
							Pantropical	0.146575	Pantropical	0.0526316	Pantropical	0.247423
							Pantropical	0.13807	Pantropical	0.0526316	Pantropical	0.247423
							Pantropical	0.153738	Pantropical	0.0654135	Pantropical	0.272418
							Pantropical	0.140948	Pantropical	0.268695	Pantropical	0.553763
							Pantropical	0.144562	Pantropical	0.267978	Pantropical	0.553763
							Pantropical	0.140464	Pantropical	0.28044	Pantropical	0.553763
							Pantropical	0.136421	Pantropical	0.260763	Pantropical	0.553763
							Pantropical	0.132732	Pantropical	0.260763	Pantropical	0.553763
							Pantropical	0.136605	Pantropical	0.267554	Pantropical	0.553763
							Pantropical	0.140903	Pantropical	0.293449	Pantropical	0.553763
							Pantropical	0.127321	Pantropical	0.2529	Pantropical	0.553763
							Pantropical	0.149315	Pantropical	0.276875	Pantropical	0.553763
							Pantropical	0.158687	Pantropical	0.275925	Pantropical	0.553763
							Pantropical	0.158687	Pantropical	0.264778	Pantropical	0.553763
							Pantropical	0.158687	Pantropical	0.289953	Pantropical	0.553763
							Pantropical	0.158687	Pantropical	0.277124	Pantropical	0.553763
							Pantropical	0.158687	Pantropical	0.28402	Pantropical	0.553763
							Pantropical	0.158687	Pantropical	0.276474	Pantropical	0.553763
							Pantropical	0.158687	Pantropical	0.276474	Pantropical	0.553763
							Pantropical	0.158687	Pantropical	0.27267	Pantropical	0.553763
							Pantropical	0.158687	Pantropical	0.27267	Pantropical	0.553763
							Pantropical	0.158687	Pantropical	0.27267	Pantropical	0.553763
							Pantropical	0.158687	Pantropical	0.27267	Pantropical	0.553763
							Pantropical	0.158687	Pantropical	0.27267	Pantropical	0.553763
							Pantropical	0.158687	Pantropical	0.27267	Pantropical	0.553763
							Pantropical	0.158687	Pantropical	0.27267	Pantropical	0.553763
							Pantropical	0.158687	Pantropical	0.27267	Pantropical	0.553763
							Pantropical	0.158687	Pantropical	0.27267	Pantropical	0.553763
							Pantropical	0.158687	Pantropical	0.27267	Pantropical	0.553763
							Pantropical	0.158687	Pantropical	0.27267	Pantropical	0.553763
							Pantropical	0.161804	Pantropical	0.27267	Pantropical	0.553763
							Pantropical	0.161804	Pantropical	0.268582	Pantropical	0.553763
							Pantropical	0.128911	Pantropical	0.276705	Pantropical	0.553763
							Pantropical	0.128911	Pantropical	0.27665	Pantropical	0.553763
							Pantropical	0.15847	Pantropical	0.276474	Pantropical	0.83871
							Pantropical	0.12015	Pantropical	0.268582	Pantropical	0.83871
							Pantropical	0.131327	Pantropical	0.280275	Pantropical	0.834225
							Pantropical	0.136605	Pantropical	0.289118	Pantropical	0.83871
							Pantropical	0.136421	Pantropical	0.283344	Pantropical	0.83871
							Pantropical	0.151515	Pantropical	0.283867	Pantropical	1.12973
							Pantropical	0.254582	Pantropical	0.811321	Pantropical	0
							Pantropical	0.283991	Pantropical	0.72956	Pantropical	0
							Pantropical	0.28494	Pantropical	0.72956	Pantropical	0
							Pantropical	0.284632	Pantropical	0.72956	Pantropical	0
							Pantropical	0.275716	Pantropical	0.72956	Pantropical	0
							Pantropical	0.282609	Pantropical	0.58	Pantropical	0
							Pantropical	0.283696	Pantropical	0.58	Pantropical	0
							Pantropical	0.28733	Pantropical	0.58	Pantropical	0
							Pantropical	0.291183	Pantropical	0.643392	Pantropical	0
							Pantropical	0.305085	Pantropical	0.808777	Pantropical	0
							Pantropical	0.286822	Pantropical	0.808777	Pantropical	0
							Pantropical	0.266172	Pantropical	0.808777	Pantropical	0
							Pantropical	0.302709	Pantropical	0.808777	Pantropical	0
							Pantropical	0.302709	Pantropical	0.808777	Pantropical	0
							Pantropical	0.298824	Pantropical	0.808777	Pantropical	0
							Pantropical	0.303103	Pantropical	0.808777	Pantropical	0
							Pantropical	0.303103	Pantropical	0.808777	Pantropical	0
							Pantropical	0.303103	Pantropical	0.808777	Pantropical	0
							Pantropical	0.303103	Pantropical	0.808777	Pantropical	0
							Pantropical	0.303103	Pantropical	0.808777	Pantropical	0
							Pantropical	0.306683	Pantropical	0.808777	Pantropical	0
							Pantropical	0.295642	Pantropical	0.808777	Pantropical	0
							Pantropical	0.299523	Pantropical	0.808777	Pantropical	0
							Pantropical	0.299523	Pantropical	0.808777	Pantropical	0
							Pantropical	0.299523	Pantropical	0.643392	Pantropical	0
							Pantropical	0.299523	Pantropical	0.643392	Pantropical	0
							Pantropical	0.299523	Pantropical	0.58	Pantropical	0
							Pantropical	0.299523	Pantropical	0.727273	Pantropical	0
							Pantropical	0.29849	Pantropical	0.775561	Pantropical	0
							Pantropical	0.300242	Pantropical	0.7125	Pantropical	0
							Pantropical	0.290931	Pantropical	0.893417	Pantropical	0
							Pantropical	0.299523	Pantropical	0.409171	Pantropical	0
							Pantropical	0.298144	Pantropical	0.61678	Pantropical	0
							Pantropical	0.290395	Pantropical	0.643392	Pantropical	0
							Pantropical	0.29405	Pantropical	0.649123	Pantropical	0
							Pantropical	0.29815	Pantropical	0.97929	Pantropical	0
							Pantropical	0.279958	Pantropical	0.58	Pantropical	0
							Pantropical	0.128771	Pantropical	0.139853
							Pantropical	0.102866	Pantropical	0.11167
							Pantropical	0.0771492	Pantropical	0.0935857
							Pantropical	0.0842021	Pantropical	0.105152
							Pantropical	0.0439698	Pantropical	0.0980176
							Pantropical	0.0515464	Pantropical	0.0897177
							Pantropical	0.0475221	Pantropical	0.0897177
							Pantropical	0.0440252	Pantropical	0.0897177
							Pantropical	0.0513573	Pantropical	0.0897177
							Pantropical	0.0513573	Pantropical	0.0897177
							Pantropical	0.0513573	Pantropical	0.0897177
							Pantropical	0.0513573	Pantropical	0.0897177
							Pantropical	0.0560448	Pantropical	0.0897177
							Pantropical	0.0473934	Pantropical	0.0897177
							Pantropical	0.0515464	Pantropical	0.0897177
							Pantropical	0.0560448	Pantropical	0.0897177
							Pantropical	0.0560448	Pantropical	0.0897177
							Pantropical	0.0560448	Pantropical	0.0897177
							Pantropical	0.0560448	Pantropical	0.0897177
							Pantropical	0.0560448	Pantropical	0.0897177
							Pantropical	0.0560448	Pantropical	0.0897177
							Pantropical	0.0560448	Pantropical	0.0897177
							Pantropical	0.0560448	Pantropical	0.0897177
							Pantropical	0.0560448	Pantropical	0.0897177
							Pantropical	0.0560448	Pantropical	0.0936842
							Pantropical	0.0560448	Pantropical	0.0859073
							Pantropical	0.0560448	Pantropical	0.0965251
							Pantropical	0.0560448	Pantropical	0.14023
							Pantropical	0.0560448	Pantropical	0.107143
							Pantropical	0.0560448	Pantropical	0.10101
							Pantropical	0.0560448	Pantropical	0.0752896
							Pantropical	0.0560448	Pantropical	0.0989305
							Pantropical	0.0560448	Pantropical	0.159516
							Pantropical	0.0513573	Pantropical	0.0896274
							Pantropical	0.0513573	Pantropical	0.0896274
							Pantropical	0.070898	Pantropical	0.0928505
							Pantropical	0.127644	Pantropical	0.0965251
							Pantropical	0.343164	Pantropical	0.168807
							Pantropical	0.343164	Pantropical	0.185484
							Pantropical	0.343164	Pantropical	0.185484
							Pantropical	0.343164	Pantropical	0.185484
							Pantropical	0.343164	Pantropical	0.185484
							Pantropical	0.343164	Pantropical	0.185484
							Pantropical	0.343164	Pantropical	0.185484
							Pantropical	0.343164	Pantropical	0.185484
							Pantropical	0.343164	Pantropical	0.185484
							Pantropical	0.343164	Pantropical	0.185484
							Pantropical	0.343164	Pantropical	0.168807
							Pantropical	0.343164	Pantropical	0.168807
							Pantropical	0.343164	Pantropical	0.205128
							Pantropical	0.343164	Pantropical	0.168807
							Pantropical	0.343164	Pantropical	0.168807
							Pantropical	0.343164	Pantropical	0.168807
							Pantropical	0.343164	Pantropical	0.168807
							Pantropical	0.343164	Pantropical	0.168807
							Pantropical	0.343164	Pantropical	0.168807
							Pantropical	0.343164	Pantropical	0.168807
							Pantropical	0.343164	Pantropical	0.168807
							Pantropical	0.343164	Pantropical	0.168807
							Pantropical	0.343164	Pantropical	0.168807
							Pantropical	0.343164	Pantropical	0.168807
							Pantropical	0.343164	Pantropical	0.168807
							Pantropical	0.343164	Pantropical	0.154882
							Pantropical	0.343164	Pantropical	0.154882
							Pantropical	0.343164	Pantropical	0.154882
							Pantropical	0.343164	Pantropical	0.154882
							Pantropical	0.343164	Pantropical	0.154882
							Pantropical	0.343164	Pantropical	0.154882
							Pantropical	0.341121	Pantropical	0.192484
							Pantropical	0.341121	Pantropical	0.154882
							Pantropical	0.341121	Pantropical	0.233853
							Pantropical	0.26501	Pantropical	0.193015
							Pantropical	0.341121	Pantropical	0.154882
							Pantropical	0.441176	Pantropical	0.264804
							Pantropical	0.0475664	Pantropical	0.0643642
							Pantropical	0.0576408	Pantropical	0.0549966
							Pantropical	0.0728814	Pantropical	0.0593343
							Pantropical	0.0728814	Pantropical	0.0863422
							Pantropical	0.0728814	Pantropical	0.0941781
							Pantropical	0.0728814	Pantropical	0.0702055
							Pantropical	0.0728814	Pantropical	0.0702055
							Pantropical	0.147458	Pantropical	0.0941781
							Pantropical	0.147458	Pantropical	0.0643642
							Pantropical	0.0577181	Pantropical	0.0944206
							Pantropical	0.0576408	Pantropical	0.0643642
							Pantropical	0.0576408	Pantropical	0.0643642
							Pantropical	0.0576408	Pantropical	0.0643642
							Pantropical	0.0576408	Pantropical	0.0702055
							Pantropical	0.0576408	Pantropical	0.0702055
							Pantropical	0.0576408	Pantropical	0.0702055
							Pantropical	0.0576408	Pantropical	0.0702055
							Pantropical	0.0576408	Pantropical	0.0702055
							Pantropical	0.0576408	Pantropical	0.0702055
							Pantropical	0.0576408	Pantropical	0.0702055
							Pantropical	0.0576408	Pantropical	0.0702055
							Pantropical	0.0576408	Pantropical	0.0702055
							Pantropical	0.0576408	Pantropical	0.0702055
							Pantropical	0.0576408	Pantropical	0.0702055
							Pantropical	0.0576408	Pantropical	0.0702055
							Pantropical	0.0576408	Pantropical	0.0702055
							Pantropical	0.0576408	Pantropical	0.0702055
							Pantropical	0.0576408	Pantropical	0.0702055
							Pantropical	0.114973	Pantropical	0.0702055
							Pantropical	0.145516	Pantropical	0.0702055
							Pantropical	0.115127	Pantropical	0.0702055
							Pantropical	0.116779	Pantropical	0.0941781
							Pantropical	0.116779	Pantropical	0.0770677
							Pantropical	0.047619	Pantropical	0.0944206
							Pantropical	0.0476718	Pantropical	0.0944206
							Pantropical	0.145516	Pantropical	0.0643642
							Pantropical	0.145516	Pantropical	0.0593343
							Pantropical	0.578947	Pantropical	0.110224
							Pantropical	0.578947	Pantropical	0.110224
							Pantropical	0.578947	Pantropical	0.11685
							Pantropical	0.578947	Pantropical	0.119335
							Pantropical	0.578947	Pantropical	0.126198
							Pantropical	0.344737	Pantropical	0.126198
							Pantropical	0.202786	Pantropical	0.141374
							Pantropical	0.578947	Pantropical	0.141374
							Pantropical	0.571802	Pantropical	0.141374
							Pantropical	0.811024	Pantropical	0.141374
							Pantropical	0.583554	Pantropical	0.141374
							Pantropical	0.582011	Pantropical	0.141374
							Pantropical	0.813158	Pantropical	0.141374
							Pantropical	0.338485	Pantropical	0.141374
							Pantropical	0.338485	Pantropical	0.141374
							Pantropical	0.338485	Pantropical	0.141374
							Pantropical	0.338485	Pantropical	0.141374
							Pantropical	0.338485	Pantropical	0.141374
							Pantropical	0.338485	Pantropical	0.141374
							Pantropical	0.338485	Pantropical	0.141374
							Pantropical	0.338485	Pantropical	0.141374
							Pantropical	0.338485	Pantropical	0.141374
							Pantropical	0.338485	Pantropical	0.141374
							Pantropical	0.338485	Pantropical	0.141374
							Pantropical	0.338485	Pantropical	0.113099
							Pantropical	0.338485	Pantropical	0.113099
							Pantropical	0.338485	Pantropical	0.119335
							Pantropical	0.338485	Pantropical	0.119335
							Pantropical	0.338485	Pantropical	0.106513
							Pantropical	0.338485	Pantropical	0.1267
							Pantropical	0.338485	Pantropical	0.1267
							Pantropical	0.338485	Pantropical	0.133686
							Pantropical	0.473846	Pantropical	0.102265
							Pantropical	0.574803	Pantropical	0.102265
							Pantropical	0.813158	Pantropical	0.1267
							Pantropical	1.03377	Pantropical	0.126519
							Pantropical	1.03377	Pantropical	0.127874
							Pantropical	0.468886	Pantropical	0.182147
							Pantropical	0.410646	Pantropical	0.182147
							Pantropical	0.410646	Pantropical	0.215923
							Pantropical	0.410646	Pantropical	0.187713
							Pantropical	0.410646	Pantropical	0.203872
							Pantropical	0.373031	Pantropical	0.182147
							Pantropical	0.373031	Pantropical	0.182147
							Pantropical	0.373031	Pantropical	0.182147
							Pantropical	0.373031	Pantropical	0.182147
							Pantropical	0.373031	Pantropical	0.182147
							Pantropical	0.404508	Pantropical	0.182147
							Pantropical	0.330726	Pantropical	0.182147
							Pantropical	0.295205	Pantropical	0.182147
							Pantropical	0.296296	Pantropical	0.182147
							Pantropical	0.296296	Pantropical	0.182147
							Pantropical	0.296296	Pantropical	0.182147
							Pantropical	0.296296	Pantropical	0.182147
							Pantropical	0.296296	Pantropical	0.182147
							Pantropical	0.296296	Pantropical	0.198795
							Pantropical	0.296296	Pantropical	0.198795
							Pantropical	0.296296	Pantropical	0.171982
							Pantropical	0.296296	Pantropical	0.171982
							Pantropical	0.296296	Pantropical	0.171982
							Pantropical	0.296296	Pantropical	0.199035
							Pantropical	0.296296	Pantropical	0.199035
							Pantropical	0.296296	Pantropical	0.198795
							Pantropical	0.296296	Pantropical	0.198795
							Pantropical	0.296296	Pantropical	0.229487
							Pantropical	0.373031	Pantropical	0.247119
							Pantropical	0.407687	Pantropical	0.177802
							Pantropical	0.410646	Pantropical	0.215403
							Pantropical	0.410646	Pantropical	0.203409
							Pantropical	0.330726	Pantropical	0.23253
							Pantropical	0.296296	Pantropical	0.229193
							Pantropical	0.296296	Pantropical	0.203641
							Pantropical	0.325301	Pantropical	0.178186
							Pantropical	0.26751	Pantropical	0.283174
							Pantropical	0.31108	Pantropical	0.0619381
							Pantropical	0.31108	Pantropical	0.0721769
							Pantropical	0.31108	Pantropical	0.0721769
							Pantropical	0.247875	Pantropical	0.0721769
							Pantropical	0.247875	Pantropical	0.0721769
							Pantropical	0.247875	Pantropical	0.0721769
							Pantropical	0.247875	Pantropical	0.078481
							Pantropical	0.247875	Pantropical	0.078481
							Pantropical	0.247875	Pantropical	0.078481
							Pantropical	0.247875	Pantropical	0.078481
							Pantropical	0.247875	Pantropical	0.078481
							Pantropical	0.247875	Pantropical	0.078481
							Pantropical	0.310198	Pantropical	0.078481
							Pantropical	0.310198	Pantropical	0.078481
							Pantropical	0.310198	Pantropical	0.078481
							Pantropical	0.310198	Pantropical	0.078481
							Pantropical	0.310198	Pantropical	0.078481
							Pantropical	0.310198	Pantropical	0.078481
							Pantropical	0.310198	Pantropical	0.078481
							Pantropical	0.310198	Pantropical	0.0721769
							Pantropical	0.310198	Pantropical	0.0721769
							Pantropical	0.310198	Pantropical	0.0619381
							Pantropical	0.310198	Pantropical	0.0666667
							Pantropical	0.310198	Pantropical	0.0954598
							Pantropical	0.310198	Pantropical	0.103797
							Pantropical	0.310198	Pantropical	0.103797
							Pantropical	0.310198	Pantropical	0.103797
							Pantropical	0.310198	Pantropical	0.103797
							Pantropical	0.310198	Pantropical	0.103797
							Pantropical	0.310198	Pantropical	0.0955711
							Pantropical	0.310198	Pantropical	0.0666667
							Pantropical	0.310198	Pantropical	0.0578898
							Pantropical	0.204439	Pantropical	0.0954598
							Pantropical	0.370945	Pantropical	0.0954598
							Pantropical	0.376605	Pantropical	0.0541012
							Pantropical	0.428173	Pantropical	0.0541012
							Pantropical	0.377143	Pantropical	0.0541485
							Pantropical	0.20063	Pantropical	0
							Pantropical	0.181934	Pantropical	0
							Pantropical	0.181934	Pantropical	0
							Pantropical	0.229904	Pantropical	0
							Pantropical	0.229904	Pantropical	0
							Pantropical	0.229904	Pantropical	0
							Pantropical	0.229904	Pantropical	0.0320366
							Pantropical	0.309524	Pantropical	0
							Pantropical	0.309524	Pantropical	0
							Pantropical	0.309524	Pantropical	0
							Pantropical	0.309524	Pantropical	0
							Pantropical	0.309524	Pantropical	0
							Pantropical	0.309524	Pantropical	0
							Pantropical	0.309524	Pantropical	0
							Pantropical	0.229904	Pantropical	0
							Pantropical	0.41342	Pantropical	0
							Pantropical	0.41342	Pantropical	0
							Pantropical	0.229904	Pantropical	0
							Pantropical	0.229904	Pantropical	0.0288958
							Pantropical	0.229904	Pantropical	0.0320366
							Pantropical	0.229904	Pantropical	0.0320366
							Pantropical	0.229904	Pantropical	0.0320366
							Pantropical	0.229904	Pantropical	0.0289256
							Pantropical	0.229904	Pantropical	0.0320366
							Pantropical	0.229904	Pantropical	0.0289256
							Pantropical	0.229904	Pantropical	0
							Pantropical	0.229904	Pantropical	0.0290155
							Pantropical	0.229904	Pantropical	0.0290155
							Pantropical	0.229904	Pantropical	0.0290155
							Pantropical	0.229904	Pantropical	0.0290155
							Pantropical	0.229904	Pantropical	0.0290155
							Pantropical	0.229904	Pantropical	0.0290155
							Pantropical	0.229904	Pantropical	0.0290155
							Pantropical	0.229904	Pantropical	0.0290155
							Pantropical	0.229904	Pantropical	0
							Pantropical	0.149895	Pantropical	0
							Pantropical	0.308562	Pantropical	0.0241379
							Pantropical	0	Pantropical	0
							Pantropical	0	Pantropical	0
							Pantropical	0	Pantropical	0
							Pantropical	0	Pantropical	0
							Pantropical	0.0316901	Pantropical	0
							Pantropical	0	Pantropical	0
							Pantropical	0	Pantropical	0
							Pantropical	0	Pantropical	0
							Pantropical	0.0316901	Pantropical	0
							Pantropical	0.0316901	Pantropical	0
							Pantropical	0.0316344	Pantropical	0
							Pantropical	0	Pantropical	0
							Pantropical	0.028436	Pantropical	0
							Pantropical	0.028436	Pantropical	0
							Pantropical	0.028436	Pantropical	0
							Pantropical	0.028436	Pantropical	0
							Pantropical	0.028436	Pantropical	0
							Pantropical	0.028436	Pantropical	0
							Pantropical	0.028436	Pantropical	0
							Pantropical	0.028436	Pantropical	0
							Pantropical	0.028436	Pantropical	0
							Pantropical	0.028436	Pantropical	0
							Pantropical	0.028436	Pantropical	0
							Pantropical	0.028436	Pantropical	0
							Pantropical	0.028436	Pantropical	0
							Pantropical	0.028436	Pantropical	0
							Pantropical	0.028436	Pantropical	0
							Pantropical	0.028436	Pantropical	0
							Pantropical	0.028436	Pantropical	0
							Pantropical	0.028436	Pantropical	0
							Pantropical	0.031746	Pantropical	0
							Pantropical	0.0584518	Pantropical	0.376543
							Pantropical	0	Pantropical	0.376543
							Pantropical	0.028436	Pantropical	0.376543
							Pantropical	0.0650264	Pantropical	0.374233
							Pantropical	0.0583596	Pantropical	0
							Pantropical	0.116904	Pantropical	0
							Pantropical	0.153795	Pantropical	0.35049
							Pantropical	0.153795	Pantropical	0.35049
							Pantropical	0.162447	Pantropical	0.35049
							Pantropical	0.162447	Pantropical	0.35049
							Pantropical	0.162447	Pantropical	0.35049
							Pantropical	0.162447	Pantropical	0.35049
							Pantropical	0.162447	Pantropical	0.35049
							Pantropical	0.147368	Pantropical	0.35049
							Pantropical	0.153795	Pantropical	0.35049
							Pantropical	0.172131	Pantropical	0.35049
							Pantropical	0.153795	Pantropical	0.35049
							Pantropical	0.145741	Pantropical	0.35049
							Pantropical	0.176512	Pantropical	0.35049
							Pantropical	0.162447	Pantropical	0.35049
							Pantropical	0.162447	Pantropical	0.35049
							Pantropical	0.162447	Pantropical	0.35049
							Pantropical	0.162447	Pantropical	0.698297
							Pantropical	0.162447	Pantropical	1.02375
							Pantropical	0.162447	Pantropical	1.02375
							Pantropical	0.162447	Pantropical	1.02375
							Pantropical	0.162447	Pantropical	1.02375
							Pantropical	0.162447	Pantropical	1.02375
							Pantropical	0.162447	Pantropical	1.02375
							Pantropical	0.162447	Pantropical	1.02375
							Pantropical	0.162447	Pantropical	1.02375
							Pantropical	0.167111	Pantropical	1.02375
							Pantropical	0.167111	Pantropical	1.02375
							Pantropical	0.167111	Pantropical	1.02375
							Pantropical	0.167111	Pantropical	1.02375
							Pantropical	0.167111	Pantropical	1.02375
							Pantropical	0.167111	Pantropical	1.02375
							Pantropical	0.176512	Pantropical	1.02375
							Pantropical	0.176512	Pantropical	1.02375
							Pantropical	0.181454	Pantropical	1.02375
							Pantropical	0.181333	Pantropical	1.02375
							Pantropical	0.205924	Pantropical	1.02375
							Pantropical	0.171934	Pantropical	0.342857
							Pantropical	0.413223	Pantropical	0
							Pantropical	0.413223	Pantropical	0
							Pantropical	0.369295	Pantropical	0
							Pantropical	0.369295	Pantropical	0
							Pantropical	0.369295	Pantropical	0
							Pantropical	0.4158	Pantropical	0
							Pantropical	0.4158	Pantropical	0
							Pantropical	0.414938	Pantropical	0
							Pantropical	0.361664	Pantropical	0
							Pantropical	0.460581	Pantropical	0
							Pantropical	0.36036	Pantropical	0
							Pantropical	0.440647	Pantropical	0
							Pantropical	0.319489	Pantropical	0
							Pantropical	0.361664	Pantropical	0
							Pantropical	0.4	Pantropical	0
							Pantropical	0.463617	Pantropical	0
							Pantropical	0.361664	Pantropical	0
							Pantropical	0.361664	Pantropical	0
							Pantropical	0.361664	Pantropical	0
							Pantropical	0.361664	Pantropical	0
							Pantropical	0.361664	Pantropical	0
							Pantropical	0.361664	Pantropical	0
							Pantropical	0.361664	Pantropical	0
							Pantropical	0.361664	Pantropical	0
							Pantropical	0.361664	Pantropical	0
							Pantropical	0.361664	Pantropical	0
							Pantropical	0.361664	Pantropical	0
							Pantropical	0.361664	Pantropical	0
							Pantropical	0.361664	Pantropical	0
							Pantropical	0.361664	Pantropical	0
							Pantropical	0.361664	Pantropical	0
							Pantropical	0.361664	Pantropical	0
							Pantropical	0.361664	Pantropical	0
							Pantropical	0.403255	Pantropical	0
							Pantropical	0.403255	Pantropical	0
							Pantropical	0.403255	Pantropical	0
							Pantropical	0.463617	Pantropical	0
							Pantropical	0	Pantropical	0.0461049
							Pantropical	0	Pantropical	0.0510563
							Pantropical	0	Pantropical	0.047619
							Pantropical	0	Pantropical	0.047619
							Pantropical	0	Pantropical	0.0595238
							Pantropical	0	Pantropical	0.0575658
							Pantropical	0	Pantropical	0.0575658
							Pantropical	0	Pantropical	0.0575658
							Pantropical	0	Pantropical	0.0575658
							Pantropical	0	Pantropical	0.0575658
							Pantropical	0	Pantropical	0.0575658
							Pantropical	0	Pantropical	0.0575658
							Pantropical	0	Pantropical	0.0575658
							Pantropical	0	Pantropical	0.0575658
							Pantropical	0	Pantropical	0.0575658
							Pantropical	0	Pantropical	0.0575658
							Pantropical	0	Pantropical	0.0575658
							Pantropical	0	Pantropical	0.0575658
							Pantropical	0	Pantropical	0.0575658
							Pantropical	0	Pantropical	0.0575658
							Pantropical	0	Pantropical	0.0575658
							Pantropical	0	Pantropical	0.0673235
							Pantropical	0	Pantropical	0.0556439
							Pantropical	0	Pantropical	0.0575658
							Pantropical	0	Pantropical	0.0575658
							Pantropical	0	Pantropical	0.0510563
							Pantropical	0	Pantropical	0.0461049
							Pantropical	0	Pantropical	0.0771757
							Pantropical	0	Pantropical	0.0432836
							Pantropical	0	Pantropical	0.0461049
							Pantropical	0	Pantropical	0.0953947
							Pantropical	0	Pantropical	0.0953947
							Pantropical	0	Pantropical	0.0419682
							Pantropical	0	Pantropical	0.0631741
							Pantropical	0	Pantropical	0.0631741
							Pantropical	0	Pantropical	0.0492264
							Pantropical	0	Pantropical	0.0576653
							Pantropical	0.239316	Pantropical	0.0414365
							Pantropical	0.340081	Pantropical	0.0440529
							Pantropical	0.270707	Pantropical	0.0414365
							Pantropical	0.425316	Pantropical	0.0498575
							Pantropical	0.425316	Pantropical	0.0390625
							Pantropical	0.425316	Pantropical	0.0321716
							Pantropical	0.425316	Pantropical	0.0341394
							Pantropical	0.425316	Pantropical	0.0455729
							Pantropical	0.425316	Pantropical	0.0414365
							Pantropical	0.425316	Pantropical	0.0469169
							Pantropical	0.340102	Pantropical	0.0469169
							Pantropical	0.340102	Pantropical	0.0469169
							Pantropical	0.340102	Pantropical	0.0469169
							Pantropical	0.340102	Pantropical	0.0469169
							Pantropical	0.340102	Pantropical	0.0469169
							Pantropical	0.340102	Pantropical	0.0469169
							Pantropical	0.340102	Pantropical	0.0469169
							Pantropical	0.340102	Pantropical	0.0469169
							Pantropical	0.340102	Pantropical	0.0469169
							Pantropical	0.340102	Pantropical	0.0469169
							Pantropical	0.340102	Pantropical	0.0469169
							Pantropical	0.340102	Pantropical	0.0469169
							Pantropical	0.340102	Pantropical	0.0469169
							Pantropical	0.340102	Pantropical	0.0469169
							Pantropical	0.340102	Pantropical	0.0469169
							Pantropical	0.340102	Pantropical	0.0469169
							Pantropical	0.340102	Pantropical	0.0469169
							Pantropical	0.340102	Pantropical	0.0483425
							Pantropical	0.340102	Pantropical	0.0469169
							Pantropical	0.340102	Pantropical	0.0303797
							Pantropical	0.270707	Pantropical	0.0443038
							Pantropical	0.510101	Pantropical	0.0380228
							Pantropical	0.338028	Pantropical	0.0391134
							Pantropical	0.51269	Pantropical	0.0312907
							Pantropical	0.428571	Pantropical	0.03125
							Pantropical	0.280936	Pantropical	0.0469799
							Pantropical	0.287749	Pantropical	0.0443038
									Pantropical	0
									Pantropical	0
									Pantropical	0
									Pantropical	0
									Pantropical	0
									Pantropical	0
									Pantropical	0
									Pantropical	0
									Pantropical	0
									Pantropical	0
									Pantropical	0
									Pantropical	0
									Pantropical	0
									Pantropical	0
									Pantropical	0
									Pantropical	0.0424528
									Pantropical	0.0424528
									Pantropical	0.0424528
									Pantropical	0.0424528
									Pantropical	0.0424528
									Pantropical	0.0424528
									Pantropical	0.0424528
									Pantropical	0.0424528
									Pantropical	0.0424528
									Pantropical	0.0424528
									Pantropical	0.0424528
									Pantropical	0.0424528
									Pantropical	0.0424528
									Pantropical	0.0424528
									Pantropical	0.0424528
									Pantropical	0.0424528
									Pantropical	0.0424528
									Pantropical	0.0424528
									Pantropical	0.0424528
									Pantropical	0
									Pantropical	0
									Pantropical	0
									Pantropical	0.667954
									Pantropical	1.40841
									Pantropical	1.40841
									Pantropical	1.40841
									Pantropical	1.40841
									Pantropical	1.40841
									Pantropical	1.40841
									Pantropical	1.40841
									Pantropical	1.40841
									Pantropical	1.40841
									Pantropical	1.40841
									Pantropical	1.40841
									Pantropical	1.40841
									Pantropical	1.40841
									Pantropical	0.915344
									Pantropical	0.907975
									Pantropical	1.57373
									Pantropical	1.57373
									Pantropical	1.57373
									Pantropical	1.57373
									Pantropical	1.57373
									Pantropical	1.57373
									Pantropical	1.57373
									Pantropical	1.57373
									Pantropical	1.57373
									Pantropical	1.57373
									Pantropical	1.57373
									Pantropical	1.57373
									Pantropical	1.57373
									Pantropical	1.57373
									Pantropical	1.57373
									Pantropical	1.57373
									Pantropical	1.57373
									Pantropical	1.57373
									Pantropical	1.57373
									Pantropical	1.57373
									Pantropical	1.24176
									Pantropical	0.159312
									Pantropical	0.338608
									Pantropical	0.338608
									Pantropical	0.338608
									Pantropical	0.338608
									Pantropical	0.338608
									Pantropical	0.338608
									Pantropical	0.338608
									Pantropical	0.338608
									Pantropical	0.220846
									Pantropical	0.220846
									Pantropical	0.219136
									Pantropical	0.507087
									Pantropical	0.511076
									Pantropical	0.511076
									Pantropical	0.218014
									Pantropical	0.502347
									Pantropical	0.220846
									Pantropical	0.220846
									Pantropical	0.220846
									Pantropical	0.220846
									Pantropical	0.220846
									Pantropical	0.220846
									Pantropical	0.220846
									Pantropical	0.220846
									Pantropical	0.220846
									Pantropical	0.220846
									Pantropical	0.220846
									Pantropical	0.220846
									Pantropical	0.220846
									Pantropical	0.220846
									Pantropical	0.220846
									Pantropical	0.220846
									Pantropical	0.220846
									Pantropical	0.220846
									Pantropical	0.220846
									Pantropical	0.220846
									Pantropical	0.027115
									Pantropical	0.013683
									Pantropical	0.0401302
									Pantropical	0.013683
									Pantropical	0.013683
									Pantropical	0.013683
									Pantropical	0.0152091
									Pantropical	0.0152091
									Pantropical	0.0152091
									Pantropical	0.0152091
									Pantropical	0.0152091
									Pantropical	0.0152091
									Pantropical	0.0152091
									Pantropical	0.0152091
									Pantropical	0.0152091
									Pantropical	0.0152091
									Pantropical	0.0152091
									Pantropical	0.0152091
									Pantropical	0.0152091
									Pantropical	0.0152091
									Pantropical	0.0152091
									Pantropical	0.0152091
									Pantropical	0.0152091
									Pantropical	0.0152091
									Pantropical	0.0152091
									Pantropical	0.0152091
									Pantropical	0.0144231
									Pantropical	0.0152091
									Pantropical	0.0144231
									Pantropical	0.0144231
									Pantropical	0.013683
									Pantropical	0.0468948
									Pantropical	0.0468948
									Pantropical	0.0300481
									Pantropical	0.0421893
									Pantropical	0.0124224
									Pantropical	0.013683
									Pantropical	0.0371429
									Pantropical	0.0293716
									Pantropical	0.0314557
									Pantropical	0.0322339
									Pantropical	0.0389805
									Pantropical	0.0389805
									Pantropical	0.0389805
									Pantropical	0.0330261
									Pantropical	0.0399693
									Pantropical	0.0420372
									Pantropical	0.0399693
									Pantropical	0.0399693
									Pantropical	0.0399693
									Pantropical	0.0399693
									Pantropical	0.0399693
									Pantropical	0.0399693
									Pantropical	0.0399693
									Pantropical	0.0399693
									Pantropical	0.0399693
									Pantropical	0.0399693
									Pantropical	0.0399693
									Pantropical	0.0399693
									Pantropical	0.0399693
									Pantropical	0.0399693
									Pantropical	0.0399693
									Pantropical	0.0389805
									Pantropical	0.0389805
									Pantropical	0.0389805
									Pantropical	0.0409771
									Pantropical	0.0380673
									Pantropical	0.046851
									Pantropical	0.0380673
									Pantropical	0.0363382
									Pantropical	0.0363382
									Pantropical	0.0371694
									Pantropical	0.0371694
									Pantropical	0.0355191
									Pantropical	0.0290404
									Pantropical	0.0290404
									Pantropical	0.0269006
									Pantropical	0.0279465
									Pantropical	0.0332937
									Pantropical	0.0346106
									Pantropical	0.036036
									Pantropical	0.011583
									Pantropical	0.011583
									Pantropical	0.0120643
									Pantropical	0.011583
									Pantropical	0.011583
									Pantropical	0.011583
									Pantropical	0.0111248
									Pantropical	0.0107015
									Pantropical	0.0234858
									Pantropical	0.0103093
									Pantropical	0.0103093
									Pantropical	0.0103093
									Pantropical	0.0103093
									Pantropical	0.0103093
									Pantropical	0.0103093
									Pantropical	0.0103093
									Pantropical	0.0103093
									Pantropical	0.0103093
									Pantropical	0.0103093
									Pantropical	0.0103093
									Pantropical	0.0103093
									Pantropical	0.0103093
									Pantropical	0.0103093
									Pantropical	0.0103093
									Pantropical	0.0103093
									Pantropical	0.0107015
									Pantropical	0.0107015
									Pantropical	0.021764
									Pantropical	0.021764
									Pantropical	0.036036
									Pantropical	0.0331126
									Pantropical	0.0331126
									Pantropical	0.0331126
									Pantropical	0.0296209
									Pantropical	0.03125
									Pantropical	0.0331126
									Pantropical	0.0351617
									Pantropical	0.0351617
									Pantropical	0.0331126
									Pantropical	0.0331126
									Pantropical	0.0490716
									Pantropical	0.0168776
									Pantropical	0.0168776
									Pantropical	0.0168776
									Pantropical	0.015894
									Pantropical	0.015894
									Pantropical	0.015894
									Pantropical	0.015894
									Pantropical	0.015894
									Pantropical	0.015894
									Pantropical	0.015894
									Pantropical	0.015894
									Pantropical	0.015894
									Pantropical	0.015894
									Pantropical	0.015894
									Pantropical	0.015894
									Pantropical	0.015894
									Pantropical	0.015894
									Pantropical	0.015894
									Pantropical	0.015894
									Pantropical	0.015894
									Pantropical	0.015894
									Pantropical	0.015894
									Pantropical	0.0331126
									Pantropical	0.0490066
									Pantropical	0.0463079
									Pantropical	0.03125
									Pantropical	0.105159
									Pantropical	0.105159
									Pantropical	0.105159
									Pantropical	0.105159
									Pantropical	0.105159
									Pantropical	0.105159
									Pantropical	0.105159
									Pantropical	0.105159
									Pantropical	0.105159
									Pantropical	0.105159
									Pantropical	0.105159
									Pantropical	0.105159
									Pantropical	0.105159
									Pantropical	0.078056
									Pantropical	0.210317
									Pantropical	0.209073
									Pantropical	0.0779412
									Pantropical	0.0429498
									Pantropical	0.0429498
									Pantropical	0.0429498
									Pantropical	0.0429498
									Pantropical	0.0429498
									Pantropical	0.0429498
									Pantropical	0.0429498
									Pantropical	0.0429498
									Pantropical	0.0429498
									Pantropical	0.0429498
									Pantropical	0.0429498
									Pantropical	0.0429498
									Pantropical	0.0429498
									Pantropical	0.0429498
									Pantropical	0.0429498
									Pantropical	0.0429498
									Pantropical	0.0429498
									Pantropical	0.0429498
									Pantropical	0.0507177
									Pantropical	0.0615563
									Pantropical	0
									Pantropical	0
									Pantropical	0
									Pantropical	0
									Pantropical	0
									Pantropical	0
									Pantropical	0
									Pantropical	0
									Pantropical	0
									Pantropical	0
									Pantropical	0
									Pantropical	0
									Pantropical	0
									Pantropical	0
									Pantropical	0
									Pantropical	0
									Pantropical	0
									Pantropical	0
									Pantropical	0
									Pantropical	0
									Pantropical	0
									Pantropical	0
									Pantropical	0
									Pantropical	0
									Pantropical	0
									Pantropical	0
									Pantropical	0
									Pantropical	0
									Pantropical	0
									Pantropical	0
									Pantropical	0
									Pantropical	0
									Pantropical	0
									Pantropical	0
									Pantropical	0
									Pantropical	0
									Pantropical	0.0911925
									Pantropical	1.3743
									Pantropical	1.3743
									Pantropical	1.3743
									Pantropical	1.3743
									Pantropical	1.3743
									Pantropical	1.3743
									Pantropical	1.3743
									Pantropical	1.3743
									Pantropical	1.3743
									Pantropical	1.3743
									Pantropical	1.3743
									Pantropical	1.3743
									Pantropical	0.677686
									Pantropical	0.677686
									Pantropical	0.677686
									Pantropical	0.677686
									Pantropical	0.677686
									Pantropical	0.677686
									Pantropical	0.677686
									Pantropical	0.677686
									Pantropical	0.677686
									Pantropical	0.677686
									Pantropical	0.677686
									Pantropical	0.677686
									Pantropical	0.677686
									Pantropical	0.677686
									Pantropical	0.677686
									Pantropical	0.677686
									Pantropical	0.677686
									Pantropical	0.677686
									Pantropical	0.677686
									Pantropical	0.677686
									Pantropical	0.677686
									Pantropical	0.846154
									Pantropical	0.677686
									Pantropical	0.677686
									Pantropical	0.677686
									Pantropical	0
									Pantropical	0
									Pantropical	0
									Pantropical	0
									Pantropical	0
									Pantropical	0
									Pantropical	0
									Pantropical	0
									Pantropical	0
									Pantropical	0
									Pantropical	0
									Pantropical	0
									Pantropical	0
									Pantropical	0
									Pantropical	0
									Pantropical	0
									Pantropical	0
									Pantropical	0
									Pantropical	0
									Pantropical	0
									Pantropical	0
									Pantropical	0
									Pantropical	0
									Pantropical	0
									Pantropical	0
									Pantropical	0
									Pantropical	0
									Pantropical	0
									Pantropical	0
									Pantropical	0
									Pantropical	0
									Pantropical	0
									Pantropical	0
									Pantropical	0
									Pantropical	0
									Pantropical	0
									Pantropical	0
									Pantropical	0
									Pantropical	0
									Pantropical	0
									Pantropical	0
									Pantropical	0
									Pantropical	0
									Pantropical	0
									Pantropical	0
									Pantropical	0
									Pantropical	0
									Pantropical	0
									Pantropical	0
									Pantropical	0
									Pantropical	0
									Pantropical	0
									Pantropical	0
									Pantropical	0
									Pantropical	0
									Pantropical	0
									Pantropical	0
									Pantropical	0
									Pantropical	0
									Pantropical	0
									Pantropical	0
									Pantropical	0
									Pantropical	0
									Pantropical	0
									Pantropical	0
									Pantropical	0
									Pantropical	0
									Pantropical	0
									Pantropical	0
									Pantropical	0
									Pantropical	0
									Pantropical	0
									Pantropical	0
									Pantropical	0
									Pantropical	0.279793
									Pantropical	0.279793
									Pantropical	0.279793
									Pantropical	0.279793
									Pantropical	0.279793
									Pantropical	0.329863
									Pantropical	0.331156
									Pantropical	0.32772
									Pantropical	0.32772
									Pantropical	0.32772
									Pantropical	0.32772
									Pantropical	0.32772
									Pantropical	0.32772
									Pantropical	0.32772
									Pantropical	0.32772
									Pantropical	0.400633
									Pantropical	0.400633
									Pantropical	0.400633
									Pantropical	0.400633
									Pantropical	0.400633
									Pantropical	0.400633
									Pantropical	0.400633
									Pantropical	0.400633
									Pantropical	0.400633
									Pantropical	0.400633
									Pantropical	0.400633
									Pantropical	0.400633
									Pantropical	0.400633
									Pantropical	0.400633
									Pantropical	0.400633
									Pantropical	0.400633
									Pantropical	0.400633
									Pantropical	0.400633
									Pantropical	0.400633
									Pantropical	0.400633
									Pantropical	0.275749
									Pantropical	0.279793
									Pantropical	0
									Pantropical	0
									Pantropical	0
									Pantropical	0
									Pantropical	0
									Pantropical	0
									Pantropical	0
									Pantropical	0
									Pantropical	0
									Pantropical	0
									Pantropical	0
									Pantropical	0
									Pantropical	0
									Pantropical	0
									Pantropical	0
									Pantropical	0
									Pantropical	0
									Pantropical	0
									Pantropical	0
									Pantropical	0
									Pantropical	0
									Pantropical	0
									Pantropical	0
									Pantropical	0
									Pantropical	0
									Pantropical	0
									Pantropical	0
									Pantropical	0
									Pantropical	0
									Pantropical	0
									Pantropical	0
									Pantropical	0
									Pantropical	0
									Pantropical	0
									Pantropical	0
									Pantropical	0
									Pantropical	0
									Pantropical	0
									Pantropical	0
									Pantropical	0
									Pantropical	0
									Pantropical	0
									Pantropical	0
									Pantropical	0
									Pantropical	0
									Pantropical	0
									Pantropical	0
									Pantropical	0
									Pantropical	0
									Pantropical	0
									Pantropical	0
									Pantropical	0
									Pantropical	0
									Pantropical	0
									Pantropical	0
									Pantropical	0
									Pantropical	0
									Pantropical	0
									Pantropical	0
									Pantropical	0
									Pantropical	0
									Pantropical	0
									Pantropical	0
									Pantropical	0
									Pantropical	0
									Pantropical	0
									Pantropical	0
									Pantropical	0
									Pantropical	0
									Pantropical	0
									Pantropical	0
									Pantropical	0
									Pantropical	0
									Pantropical	0.183956
									Pantropical	0
									Pantropical	0
									Pantropical	0
									Pantropical	0
									Pantropical	0
									Pantropical	0
									Pantropical	0
									Pantropical	0
									Pantropical	0
									Pantropical	0
									Pantropical	0
									Pantropical	0
									Pantropical	0
									Pantropical	0
									Pantropical	0
									Pantropical	0
									Pantropical	0
									Pantropical	0
									Pantropical	0
									Pantropical	0
									Pantropical	0
									Pantropical	0
									Pantropical	0
									Pantropical	0
									Pantropical	0
									Pantropical	0
									Pantropical	0
									Pantropical	0
									Pantropical	0
									Pantropical	0
									Pantropical	0
									Pantropical	0
									Pantropical	0
									Pantropical	0
									Pantropical	0
									Pantropical	0
									Pantropical	0
									Pantropical	0
									Pantropical	0
									Pantropical	0
									Pantropical	0
									Pantropical	0
									Pantropical	0
									Pantropical	0
									Pantropical	0
									Pantropical	0
									Pantropical	0
									Pantropical	0
									Pantropical	0
									Pantropical	0
									Pantropical	0
									Pantropical	0
									Pantropical	0
									Pantropical	0
									Pantropical	0
									Pantropical	0
									Pantropical	0
									Pantropical	0
									Pantropical	0
									Pantropical	0
									Pantropical	0
									Pantropical	0
									Pantropical	0
									Pantropical	0
									Pantropical	0
									Pantropical	0
									Pantropical	0
									Pantropical	0
									Pantropical	0
									Pantropical	0
									Pantropical	0
									Pantropical	0
									Pantropical	0
									Pantropical	0
									Pantropical	0.172249
									Pantropical	0.172249
									Pantropical	0.172249
									Pantropical	0.172249
									Pantropical	0.172249
									Pantropical	0.172249
									Pantropical	0.172249
									Pantropical	0.113208
									Pantropical	0.113208
									Pantropical	0.113208
									Pantropical	0.113208
									Pantropical	0.113208
									Pantropical	0.113208
									Pantropical	0.113208
									Pantropical	0
									Pantropical	0
									Pantropical	0.0836237
									Pantropical	0.342857
									Pantropical	0.342857
									Pantropical	0.342857
									Pantropical	0.342857
									Pantropical	0.342857
									Pantropical	0.342857
									Pantropical	0.342857
									Pantropical	0.342857
									Pantropical	0.342857
									Pantropical	0.342857
									Pantropical	0.342857
									Pantropical	0.342857
									Pantropical	0.342857
									Pantropical	0.342857
									Pantropical	0.342857
									Pantropical	0.342857
									Pantropical	0.342857
									Pantropical	0.342857
									Pantropical	0.342857
									Pantropical	0.342857

## Sheet: Table S6c
Table S6c A comparison of dN/dS values among gene homologues from the (sub) temperate and pantropical groups for photosynthesis-correlated genes.
Self-replication		Self-replication			Photosynthesis		Photosynthesis			Other		Other
(Sub) Temperate	0.239651	Pantropical	0.239651		(Sub) Temperate	0.129693	Pantropical	0.134434		(Sub) Temperate	0.480383	Pantropical	0.479643
(Sub) Temperate	0.211335	Pantropical	0.239651		(Sub) Temperate	0.129693	Pantropical	0.144487		(Sub) Temperate	0.480383	Pantropical	0.462201
(Sub) Temperate	0.188679	Pantropical	0.239651		(Sub) Temperate	0.129693	Pantropical	0.134434		(Sub) Temperate	0.447814	Pantropical	0.498452
(Sub) Temperate	0.200311	Pantropical	0.239651		(Sub) Temperate	0.125413	Pantropical	0.125551		(Sub) Temperate	0.463527	Pantropical	0.518595
(Sub) Temperate	0.200311	Pantropical	0.239651		(Sub) Temperate	0.115385	Pantropical	0.144487		(Sub) Temperate	0.463956	Pantropical	0.530201
(Sub) Temperate	0.239651	Pantropical	0.239651		(Sub) Temperate	0.135314	Pantropical	0.144487		(Sub) Temperate	0.424138	Pantropical	0.461759
(Sub) Temperate	0.239651	Pantropical	0.239651		(Sub) Temperate	0.135314	Pantropical	0.123675		(Sub) Temperate	0.424138	Pantropical	0.461759
(Sub) Temperate	0.239651	Pantropical	0.239651		(Sub) Temperate	0.135942	Pantropical	0.119454		(Sub) Temperate	0.444644	Pantropical	0.462644
(Sub) Temperate	0.0988142	Pantropical	0.239651		(Sub) Temperate	0.0900901	Pantropical	0.119454		(Sub) Temperate	0.304156	Pantropical	0.498967
(Sub) Temperate	0.0892061	Pantropical	0.239651		(Sub) Temperate	0.0900901	Pantropical	0.123529		(Sub) Temperate	0.304156	Pantropical	0.472675
(Sub) Temperate	0.0892061	Pantropical	0.239651		(Sub) Temperate	0.0900901	Pantropical	0.15		(Sub) Temperate	0.304156	Pantropical	0.509824
(Sub) Temperate	0.0892061	Pantropical	0.239651		(Sub) Temperate	0.0873786	Pantropical	0.132139		(Sub) Temperate	0.316254	Pantropical	0.509824
(Sub) Temperate	0.0892061	Pantropical	0.239651		(Sub) Temperate	0.0933082	Pantropical	0.135314		(Sub) Temperate	0.277868	Pantropical	0.499483
(Sub) Temperate	0.0892061	Pantropical	0.239651		(Sub) Temperate	0.0678605	Pantropical	0.0988636		(Sub) Temperate	0.277868	Pantropical	0.499483
(Sub) Temperate	0.107605	Pantropical	0.239651		(Sub) Temperate	0.102167	Pantropical	0.110266		(Sub) Temperate	0.290541	Pantropical	0.499483
(Sub) Temperate	0.0812348	Pantropical	0.239651		(Sub) Temperate	0.102167	Pantropical	0.110266		(Sub) Temperate	0.302365	Pantropical	0.499483
(Sub) Temperate	0.219178	Pantropical	0.239651		(Sub) Temperate	0.614907	Pantropical	0.110266		(Sub) Temperate	0.416058	Pantropical	0.499483
(Sub) Temperate	0.219178	Pantropical	0.239651		(Sub) Temperate	0.614907	Pantropical	0.110266		(Sub) Temperate	0.386861	Pantropical	0.499483
(Sub) Temperate	0.219178	Pantropical	0.239651		(Sub) Temperate	0.457275	Pantropical	0.110266		(Sub) Temperate	0.416058	Pantropical	0.491036
(Sub) Temperate	0.164103	Pantropical	0.239651		(Sub) Temperate	0.457275	Pantropical	0.110266		(Sub) Temperate	0.416058	Pantropical	0.480597
(Sub) Temperate	0.335294	Pantropical	0.239651		(Sub) Temperate	0.720497	Pantropical	0.110266		(Sub) Temperate	0.402116	Pantropical	0.510352
(Sub) Temperate	0.335294	Pantropical	0.239651		(Sub) Temperate	0.720497	Pantropical	0.110266		(Sub) Temperate	0.402649	Pantropical	0.510352
(Sub) Temperate	0.335294	Pantropical	0.239651		(Sub) Temperate	0.720497	Pantropical	0.110266		(Sub) Temperate	0.315965	Pantropical	0.510352
(Sub) Temperate	0.335294	Pantropical	0.239651		(Sub) Temperate	0.535797	Pantropical	0.110266		(Sub) Temperate	0.315965	Pantropical	0.510352
(Sub) Temperate	0.252336	Pantropical	0.239651		(Sub) Temperate	0.358548	Pantropical	0.110266		(Sub) Temperate	0.395851	Pantropical	0.510352
(Sub) Temperate	0.252336	Pantropical	0.239651		(Sub) Temperate	0.358548	Pantropical	0.110266		(Sub) Temperate	0.395851	Pantropical	0.510352
(Sub) Temperate	0.252336	Pantropical	0.239651		(Sub) Temperate	0.358548	Pantropical	0.110266		(Sub) Temperate	0.395851	Pantropical	0.510352
(Sub) Temperate	0.252336	Pantropical	0.239651		(Sub) Temperate	0.316845	Pantropical	0.110266		(Sub) Temperate	0.395851	Pantropical	0.510352
(Sub) Temperate	0.252336	Pantropical	0.239651		(Sub) Temperate	0.398176	Pantropical	0.110266		(Sub) Temperate	0.395851	Pantropical	0.519669
(Sub) Temperate	0.252336	Pantropical	0.239651		(Sub) Temperate	0.34893	Pantropical	0.106227		(Sub) Temperate	0.395851	Pantropical	0.480119
(Sub) Temperate	0.252336	Pantropical	0.211335		(Sub) Temperate	0.358548	Pantropical	0.110266		(Sub) Temperate	0.395851	Pantropical	0.49851
(Sub) Temperate	0.251631	Pantropical	0.211335		(Sub) Temperate	0.358548	Pantropical	0.102473		(Sub) Temperate	0.369355	Pantropical	0.49851
(Sub) Temperate	0.697343	Pantropical	0.279348		(Sub) Temperate	0	Pantropical	0.106227		(Sub) Temperate	0.0431818	Pantropical	0.48858
(Sub) Temperate	0.697343	Pantropical	0.279348		(Sub) Temperate	0	Pantropical	0.106227		(Sub) Temperate	0.0431818	Pantropical	0.490547
(Sub) Temperate	0.697343	Pantropical	0.211335		(Sub) Temperate	0	Pantropical	0.115512		(Sub) Temperate	0.0431818	Pantropical	0.498016
(Sub) Temperate	0.69644	Pantropical	0.17512		(Sub) Temperate	0	Pantropical	0.180124		(Sub) Temperate	0.0431818	Pantropical	0.55794
(Sub) Temperate	0.602464	Pantropical	0.320652		(Sub) Temperate	0	Pantropical	0.136082		(Sub) Temperate	0.0374507	Pantropical	0.494204
(Sub) Temperate	0.666266	Pantropical	0.148394		(Sub) Temperate	0	Pantropical	0.072		(Sub) Temperate	0.043379	Pantropical	0.290541
(Sub) Temperate	0.666266	Pantropical	0.132673		(Sub) Temperate	0	Pantropical	0.072		(Sub) Temperate	0.043379	Pantropical	0.304156
(Sub) Temperate	0.627027	Pantropical	0.184939		(Sub) Temperate	0	Pantropical	0.0792079		(Sub) Temperate	0.0430514	Pantropical	0.304156
(Sub) Temperate	1.58	Pantropical	0.110619		(Sub) Temperate	0.072	Pantropical	0.072		(Sub) Temperate	0.289702	Pantropical	0.290786
(Sub) Temperate	1.58	Pantropical	0.0988142		(Sub) Temperate	0.072	Pantropical	0.0743802		(Sub) Temperate	0.289523	Pantropical	0.278092
(Sub) Temperate	1.58	Pantropical	0.0988142		(Sub) Temperate	0.072	Pantropical	0.0743802		(Sub) Temperate	0.275536	Pantropical	0.28941
(Sub) Temperate	1.58	Pantropical	0.0988142		(Sub) Temperate	0.072	Pantropical	0.0720721		(Sub) Temperate	0.269061	Pantropical	0.329495
(Sub) Temperate	1.58	Pantropical	0.0988142		(Sub) Temperate	0.072	Pantropical	0.0787172		(Sub) Temperate	0.28068	Pantropical	0.349268
(Sub) Temperate	1.58	Pantropical	0.0988142		(Sub) Temperate	0.072	Pantropical	0.0720721		(Sub) Temperate	0.290323	Pantropical	0.330916
(Sub) Temperate	1.58	Pantropical	0.131423		(Sub) Temperate	0.072	Pantropical	0.0836777		(Sub) Temperate	0.290323	Pantropical	0.318223
(Sub) Temperate	0.782178	Pantropical	0.0812348		(Sub) Temperate	0.0783745	Pantropical	0.0630631		(Sub) Temperate	0.273767	Pantropical	0.315471
(Sub) Temperate	0.406791	Pantropical	0.0812348		(Sub) Temperate	0.123277	Pantropical	0.0785645		(Sub) Temperate	0.244006	Pantropical	0.316534
(Sub) Temperate	0.406791	Pantropical	0.0892061		(Sub) Temperate	0.123277	Pantropical	0.0785645		(Sub) Temperate	0.244006	Pantropical	0.316534
(Sub) Temperate	0.406791	Pantropical	0.0892061		(Sub) Temperate	0.123277	Pantropical	0.081		(Sub) Temperate	0.230986	Pantropical	0.316534
(Sub) Temperate	0.406791	Pantropical	0.0892061		(Sub) Temperate	0.136867	Pantropical	0.081		(Sub) Temperate	0.221323	Pantropical	0.316534
(Sub) Temperate	0.406791	Pantropical	0.0586667		(Sub) Temperate	0.128338	Pantropical	0.081		(Sub) Temperate	0.230986	Pantropical	0.316534
(Sub) Temperate	0.347743	Pantropical	0.0586667		(Sub) Temperate	0.124192	Pantropical	0.081		(Sub) Temperate	0.198966	Pantropical	0.316534
(Sub) Temperate	0.331826	Pantropical	0.0586667		(Sub) Temperate	0.12039	Pantropical	0.081		(Sub) Temperate	0.198966	Pantropical	0.316534
(Sub) Temperate	0.331826	Pantropical	0.0586667		(Sub) Temperate	0.105574	Pantropical	0.081		(Sub) Temperate	0.198966	Pantropical	0.316534
(Sub) Temperate	0.441893	Pantropical	0.0586667		(Sub) Temperate	0.166667	Pantropical	0.081		(Sub) Temperate	0.586414	Pantropical	0.316534
(Sub) Temperate	0.262446	Pantropical	0.0586667		(Sub) Temperate	0.166667	Pantropical	0.081		(Sub) Temperate	0.591704	Pantropical	0.316534
(Sub) Temperate	0.262446	Pantropical	0.0586667		(Sub) Temperate	0.166667	Pantropical	0.081		(Sub) Temperate	0.575208	Pantropical	0.316534
(Sub) Temperate	0.262446	Pantropical	0.0586667		(Sub) Temperate	0.166667	Pantropical	0.081		(Sub) Temperate	0.572754	Pantropical	0.316534
(Sub) Temperate	0.262446	Pantropical	0.0586667		(Sub) Temperate	0.166667	Pantropical	0.081		(Sub) Temperate	0.59879	Pantropical	0.302365
(Sub) Temperate	0.262446	Pantropical	0.0586667		(Sub) Temperate	0.166667	Pantropical	0.081		(Sub) Temperate	0.593451	Pantropical	0.302365
(Sub) Temperate	0.262446	Pantropical	0.0586667		(Sub) Temperate	0.166667	Pantropical	0.081		(Sub) Temperate	0.566376	Pantropical	0.302365
(Sub) Temperate	0.229314	Pantropical	0.0586667		(Sub) Temperate	0.166667	Pantropical	0.081		(Sub) Temperate	0.598425	Pantropical	0.302365
(Sub) Temperate	0	Pantropical	0.0586667		(Sub) Temperate	0.234043	Pantropical	0.0785645		(Sub) Temperate	0.374194	Pantropical	0.302365
(Sub) Temperate	0	Pantropical	0.0586667		(Sub) Temperate	0.234043	Pantropical	0.0927835		(Sub) Temperate	0.36129	Pantropical	0.302365
(Sub) Temperate	0	Pantropical	0.0586667		(Sub) Temperate	0.234043	Pantropical	0.0743034		(Sub) Temperate	0.347826	Pantropical	0.328912
(Sub) Temperate	0	Pantropical	0.0586667		(Sub) Temperate	0.234043	Pantropical	0.0612245		(Sub) Temperate	0.374194	Pantropical	0.325464
(Sub) Temperate	0	Pantropical	0.0586667		(Sub) Temperate	0.314286	Pantropical	0.0787172		(Sub) Temperate	0.374194	Pantropical	0.277868
(Sub) Temperate	0	Pantropical	0.0586667		(Sub) Temperate	0.313433	Pantropical	0.0764873		(Sub) Temperate	0.412903	Pantropical	0.329204
(Sub) Temperate	0	Pantropical	0.0586667		(Sub) Temperate	0.313433	Pantropical	0.0743119		(Sub) Temperate	0.369048	Pantropical	0.314721
(Sub) Temperate	0	Pantropical	0.0586667		(Sub) Temperate	0.310811	Pantropical	0.0875486		(Sub) Temperate	0.386076	Pantropical	0.355335
(Sub) Temperate	0.144297	Pantropical	0.0985222		(Sub) Temperate	0.180837	Pantropical	0.0561497		(Sub) Temperate	0.0429043	Pantropical	0.342199
(Sub) Temperate	0.144297	Pantropical	0.0890472		(Sub) Temperate	0.180837	Pantropical	0.0787172		(Sub) Temperate	0.0429043	Pantropical	0.335283
(Sub) Temperate	0.140523	Pantropical	0.219178		(Sub) Temperate	0.176898	Pantropical	0.614907		(Sub) Temperate	0.0853859	Pantropical	0.413994
(Sub) Temperate	0.135476	Pantropical	0.219178		(Sub) Temperate	0.186473	Pantropical	0.614907		(Sub) Temperate	0.0373027	Pantropical	0.37467
(Sub) Temperate	0.135476	Pantropical	0.219178		(Sub) Temperate	0.190568	Pantropical	0.614907		(Sub) Temperate	0.0373027	Pantropical	0.401585
(Sub) Temperate	0.135476	Pantropical	0.219178		(Sub) Temperate	0.189555	Pantropical	0.614907		(Sub) Temperate	0.111111	Pantropical	0.464927
(Sub) Temperate	0.149478	Pantropical	0.219178		(Sub) Temperate	0.172036	Pantropical	0.614907		(Sub) Temperate	0.111111	Pantropical	0.464927
(Sub) Temperate	0.151099	Pantropical	0.219178		(Sub) Temperate	0.166969	Pantropical	0.71517		(Sub) Temperate	0.0998464	Pantropical	0.416058
(Sub) Temperate	0.146933	Pantropical	0.219178		(Sub) Temperate	0.0857988	Pantropical	0.71517		(Sub) Temperate	0.271698	Pantropical	0.443149
(Sub) Temperate	0.143855	Pantropical	0.219178		(Sub) Temperate	0.074359	Pantropical	0.71517		(Sub) Temperate	0.271698	Pantropical	0.413392
(Sub) Temperate	0.140903	Pantropical	0.219178		(Sub) Temperate	0.074359	Pantropical	0.71517		(Sub) Temperate	0.271698	Pantropical	0.413392
(Sub) Temperate	0.158687	Pantropical	0.219178		(Sub) Temperate	0.074359	Pantropical	0.71517		(Sub) Temperate	0.271698	Pantropical	0.413392
(Sub) Temperate	0.172073	Pantropical	0.219178		(Sub) Temperate	0.0654135	Pantropical	0.71517		(Sub) Temperate	0.245455	Pantropical	0.413392
(Sub) Temperate	0.135443	Pantropical	0.219178		(Sub) Temperate	0.0654135	Pantropical	0.71517		(Sub) Temperate	0.245455	Pantropical	0.386861
(Sub) Temperate	0.145386	Pantropical	0.219178		(Sub) Temperate	0.0654135	Pantropical	0.71517		(Sub) Temperate	0.272727	Pantropical	0.386861
(Sub) Temperate	0.14268	Pantropical	0.219178		(Sub) Temperate	0.0654135	Pantropical	0.532258		(Sub) Temperate	0.220302	Pantropical	0.386861
(Sub) Temperate	0.132732	Pantropical	0.219178		(Sub) Temperate	0.293656	Pantropical	0.820433		(Sub) Temperate	0.553763	Pantropical	0.386861
(Sub) Temperate	0.132732	Pantropical	0.219178		(Sub) Temperate	0.289118	Pantropical	0.457275		(Sub) Temperate	0.553763	Pantropical	0.386861
(Sub) Temperate	0.136786	Pantropical	0.219178		(Sub) Temperate	0.289304	Pantropical	0.457275		(Sub) Temperate	0.553763	Pantropical	0.386861
(Sub) Temperate	0.136786	Pantropical	0.219178		(Sub) Temperate	0.285254	Pantropical	0.457275		(Sub) Temperate	0.553763	Pantropical	0.386861
(Sub) Temperate	0.149292	Pantropical	0.219178		(Sub) Temperate	0.296463	Pantropical	0.457275		(Sub) Temperate	0.553763	Pantropical	0.386861
(Sub) Temperate	0.149292	Pantropical	0.219178		(Sub) Temperate	0.310087	Pantropical	0.457275		(Sub) Temperate	0.553763	Pantropical	0.386861
(Sub) Temperate	0.136605	Pantropical	0.219178		(Sub) Temperate	0.310087	Pantropical	0.457275		(Sub) Temperate	0.553763	Pantropical	0.386861
(Sub) Temperate	0.123711	Pantropical	0.219178		(Sub) Temperate	0.301935	Pantropical	0.457275		(Sub) Temperate	0.553763	Pantropical	0.386861
(Sub) Temperate	0.253968	Pantropical	0.219178		(Sub) Temperate	0.72956	Pantropical	0.457275		(Sub) Temperate	0	Pantropical	0.386861
(Sub) Temperate	0.25669	Pantropical	0.219178		(Sub) Temperate	0.480331	Pantropical	0.457275		(Sub) Temperate	0	Pantropical	0.386861
(Sub) Temperate	0.253922	Pantropical	0.219178		(Sub) Temperate	0.409894	Pantropical	0.457275		(Sub) Temperate	0	Pantropical	0.386861
(Sub) Temperate	0.253746	Pantropical	0.219178		(Sub) Temperate	0.533058	Pantropical	0.457275		(Sub) Temperate	0	Pantropical	0.386861
(Sub) Temperate	0.268873	Pantropical	0.219178		(Sub) Temperate	0.533058	Pantropical	0.457275		(Sub) Temperate	0	Pantropical	0.319277
(Sub) Temperate	0.265849	Pantropical	0.219178		(Sub) Temperate	0.448845	Pantropical	0.457275		(Sub) Temperate	0	Pantropical	0.37467
(Sub) Temperate	0.26004	Pantropical	0.219178		(Sub) Temperate	0.448845	Pantropical	0.457275		(Sub) Temperate	0	Pantropical	0.470845
(Sub) Temperate	0.259448	Pantropical	0.219178		(Sub) Temperate	0.539583	Pantropical	0.457275		(Sub) Temperate	0	Pantropical	0.401055
(Sub) Temperate	0.0611888	Pantropical	0.219178		(Sub) Temperate	0.0928505	Pantropical	0.457275				Pantropical	0.443796
(Sub) Temperate	0.0657895	Pantropical	0.335616		(Sub) Temperate	0.0928505	Pantropical	0.457275				Pantropical	0.401055
(Sub) Temperate	0.0657895	Pantropical	0.164103		(Sub) Temperate	0.0928505	Pantropical	0.457275				Pantropical	0.560886
(Sub) Temperate	0.0611888	Pantropical	0.130612		(Sub) Temperate	0.0894454	Pantropical	0.363303				Pantropical	0.401585
(Sub) Temperate	0.0710419	Pantropical	0.130612		(Sub) Temperate	0.0894454	Pantropical	0.535797				Pantropical	0.4
(Sub) Temperate	0.0710419	Pantropical	0.164103		(Sub) Temperate	0.102968	Pantropical	0.482696				Pantropical	0.47016
(Sub) Temperate	0.0657895	Pantropical	0.20082		(Sub) Temperate	0.107246	Pantropical	0.770833				Pantropical	0.429708
(Sub) Temperate	0.100413	Pantropical	0.252336		(Sub) Temperate	0.102873	Pantropical	0.335135				Pantropical	0.369355
(Sub) Temperate	0.343164	Pantropical	0.252336		(Sub) Temperate	0.185484	Pantropical	0.313325				Pantropical	0.369355
(Sub) Temperate	0.343164	Pantropical	0.252336		(Sub) Temperate	0.185484	Pantropical	0.310195				Pantropical	0.369355
(Sub) Temperate	0.343164	Pantropical	0.252336		(Sub) Temperate	0.185484	Pantropical	0.383893				Pantropical	0.345921
(Sub) Temperate	0.343164	Pantropical	0.252336		(Sub) Temperate	0.185484	Pantropical	0.350336				Pantropical	0.395851
(Sub) Temperate	0.343164	Pantropical	0.252336		(Sub) Temperate	0.168807	Pantropical	0.316845				Pantropical	0.395851
(Sub) Temperate	0.343164	Pantropical	0.252336		(Sub) Temperate	0.154882	Pantropical	0.358548				Pantropical	0.395851
(Sub) Temperate	0.343164	Pantropical	0.225188		(Sub) Temperate	0.154882	Pantropical	0.358548				Pantropical	0.395851
(Sub) Temperate	0.343164	Pantropical	0.225188		(Sub) Temperate	0.154882	Pantropical	0.358548				Pantropical	0.395851
(Sub) Temperate	0.0728814	Pantropical	0.225188		(Sub) Temperate	0.0702055	Pantropical	0.358548				Pantropical	0.395851
(Sub) Temperate	0.147458	Pantropical	0.225188		(Sub) Temperate	0.0702055	Pantropical	0.358548				Pantropical	0.395851
(Sub) Temperate	0.147458	Pantropical	0.225188		(Sub) Temperate	0.0702055	Pantropical	0.358548				Pantropical	0.369355
(Sub) Temperate	0.147458	Pantropical	0.225		(Sub) Temperate	0.0702055	Pantropical	0.394856				Pantropical	0.369355
(Sub) Temperate	0.147458	Pantropical	0.28972		(Sub) Temperate	0.0702055	Pantropical	0.318121				Pantropical	0.369355
(Sub) Temperate	0.147458	Pantropical	0.28972		(Sub) Temperate	0.0702055	Pantropical	0.316845				Pantropical	0.369355
(Sub) Temperate	0.147458	Pantropical	0.32556		(Sub) Temperate	0.0702055	Pantropical	0.316845				Pantropical	0.369355
(Sub) Temperate	0.147458	Pantropical	0.32556		(Sub) Temperate	0.064213	Pantropical	0.316845				Pantropical	0.369355
(Sub) Temperate	0.582011	Pantropical	0.32556		(Sub) Temperate	0.0986419	Pantropical	0.316845				Pantropical	0.369355
(Sub) Temperate	0.582011	Pantropical	0.32556		(Sub) Temperate	0.0986419	Pantropical	0.316845				Pantropical	0.369355
(Sub) Temperate	0.582011	Pantropical	0.32556		(Sub) Temperate	0.0986419	Pantropical	0.316845				Pantropical	0.369355
(Sub) Temperate	0.582011	Pantropical	0.32556		(Sub) Temperate	0.0986419	Pantropical	0.316845				Pantropical	0.369355
(Sub) Temperate	0.813158	Pantropical	0.32556		(Sub) Temperate	0.113181	Pantropical	0.316845				Pantropical	0.369355
(Sub) Temperate	0.813158	Pantropical	0.32556		(Sub) Temperate	0.113181	Pantropical	0.316845				Pantropical	0.369355
(Sub) Temperate	0.621118	Pantropical	0.32556		(Sub) Temperate	0.126429	Pantropical	0.316845				Pantropical	0.369355
(Sub) Temperate	0.829333	Pantropical	0.32556		(Sub) Temperate	0.09375	Pantropical	0.316845				Pantropical	0.369355
(Sub) Temperate	0.330726	Pantropical	0.32556		(Sub) Temperate	0.198556	Pantropical	0.316845				Pantropical	0.369355
(Sub) Temperate	0.427128	Pantropical	0.32556		(Sub) Temperate	0.198556	Pantropical	0.316845				Pantropical	0.369355
(Sub) Temperate	0.465468	Pantropical	0.32556		(Sub) Temperate	0.198556	Pantropical	0.316845				Pantropical	0.369355
(Sub) Temperate	0.507215	Pantropical	0.32556		(Sub) Temperate	0.198556	Pantropical	0.316845				Pantropical	0.369355
(Sub) Temperate	0.507215	Pantropical	0.32556		(Sub) Temperate	0.1875	Pantropical	0.316845				Pantropical	0.345921
(Sub) Temperate	0.413013	Pantropical	0.32556		(Sub) Temperate	0.203409	Pantropical	0.283832				Pantropical	0.393966
(Sub) Temperate	0.413013	Pantropical	0.32556		(Sub) Temperate	0.203409	Pantropical	0.284759				Pantropical	0.369355
(Sub) Temperate	0.413013	Pantropical	0.32556		(Sub) Temperate	0.215403	Pantropical	0.316				Pantropical	0.369355
(Sub) Temperate	0.247875	Pantropical	0.32556		(Sub) Temperate	0.0509031	Pantropical	0.233498				Pantropical	0.369355
(Sub) Temperate	0.247875	Pantropical	0.231114		(Sub) Temperate	0.0509031	Pantropical	0.312575				Pantropical	0.369355
(Sub) Temperate	0.247875	Pantropical	0.288246		(Sub) Temperate	0.0577819	Pantropical	0.255396				Pantropical	0.375108
(Sub) Temperate	0.247875	Pantropical	0.327456		(Sub) Temperate	0.0577819	Pantropical	0.255396				Pantropical	0.346707
(Sub) Temperate	0.247875	Pantropical	0.716408		(Sub) Temperate	0.0619381	Pantropical	0				Pantropical	0.0431818
(Sub) Temperate	0.204678	Pantropical	0.695476		(Sub) Temperate	0.0541485	Pantropical	0				Pantropical	0.0431818
(Sub) Temperate	0.204678	Pantropical	0.795732		(Sub) Temperate	0.0541485	Pantropical	0				Pantropical	0.0431818
(Sub) Temperate	0.204678	Pantropical	0.800733		(Sub) Temperate	0.0619381	Pantropical	0				Pantropical	0.0431818
(Sub) Temperate	0.229904	Pantropical	0.719512		(Sub) Temperate	0	Pantropical	0				Pantropical	0.0431818
(Sub) Temperate	0.229904	Pantropical	0.758088		(Sub) Temperate	0	Pantropical	0				Pantropical	0.0431818
(Sub) Temperate	0.229904	Pantropical	0.758088		(Sub) Temperate	0	Pantropical	0				Pantropical	0.0431818
(Sub) Temperate	0.307074	Pantropical	0.698509		(Sub) Temperate	0	Pantropical	0				Pantropical	0.0431818
(Sub) Temperate	0.127111	Pantropical	0.698509		(Sub) Temperate	0	Pantropical	0				Pantropical	0.0431818
(Sub) Temperate	0.127111	Pantropical	0.784502		(Sub) Temperate	0	Pantropical	0				Pantropical	0.0431818
(Sub) Temperate	0.149895	Pantropical	0.719512		(Sub) Temperate	0.0321101	Pantropical	0				Pantropical	0.0431818
(Sub) Temperate	0.468852	Pantropical	0.619965		(Sub) Temperate	0.0321101	Pantropical	0				Pantropical	0.0431818
(Sub) Temperate	0	Pantropical	0.702738		(Sub) Temperate	0	Pantropical	0				Pantropical	0.0431818
(Sub) Temperate	0	Pantropical	0.848122		(Sub) Temperate	0	Pantropical	0				Pantropical	0.0431818
(Sub) Temperate	0	Pantropical	0.848122		(Sub) Temperate	0	Pantropical	0				Pantropical	0.0431818
(Sub) Temperate	0	Pantropical	0.848122		(Sub) Temperate	0	Pantropical	0				Pantropical	0.0431818
(Sub) Temperate	0.0257511	Pantropical	0.848122		(Sub) Temperate	0	Pantropical	0				Pantropical	0.0431818
(Sub) Temperate	0	Pantropical	0.848122		(Sub) Temperate	0	Pantropical	0				Pantropical	0.0431818
(Sub) Temperate	0	Pantropical	0.848122		(Sub) Temperate	0	Pantropical	0				Pantropical	0.0431818
(Sub) Temperate	0	Pantropical	0.848122		(Sub) Temperate	0	Pantropical	0				Pantropical	0.0431818
(Sub) Temperate	0.162447	Pantropical	0.848122		(Sub) Temperate	0.35049	Pantropical	0				Pantropical	0.0431818
(Sub) Temperate	0.172131	Pantropical	0.848122		(Sub) Temperate	0.35049	Pantropical	0				Pantropical	0.0431818
(Sub) Temperate	0.172131	Pantropical	0.848122		(Sub) Temperate	0.35049	Pantropical	0				Pantropical	0.0431818
(Sub) Temperate	0.162447	Pantropical	0.848122		(Sub) Temperate	0.35049	Pantropical	0				Pantropical	0.0431818
(Sub) Temperate	0.171004	Pantropical	0.848122		(Sub) Temperate	0.35049	Pantropical	0				Pantropical	0.0431818
(Sub) Temperate	0.161404	Pantropical	0.848122		(Sub) Temperate	0.734848	Pantropical	0				Pantropical	0.0372793
(Sub) Temperate	0.176512	Pantropical	0.848122		(Sub) Temperate	0.170238	Pantropical	0				Pantropical	0.0372793
(Sub) Temperate	0.132242	Pantropical	0.848122		(Sub) Temperate	0.170238	Pantropical	0				Pantropical	0.0372793
(Sub) Temperate	0.400722	Pantropical	0.871508		(Sub) Temperate	0	Pantropical	0				Pantropical	0.0372793
(Sub) Temperate	0.400722	Pantropical	0.823341		(Sub) Temperate	0	Pantropical	0				Pantropical	0.0372793
(Sub) Temperate	0.460581	Pantropical	0.852327		(Sub) Temperate	0	Pantropical	0				Pantropical	0.0861027
(Sub) Temperate	0.460581	Pantropical	0.779164		(Sub) Temperate	0	Pantropical	0				Pantropical	0.0372793
(Sub) Temperate	0.403255	Pantropical	0.779164		(Sub) Temperate	0	Pantropical	0				Pantropical	0.0855214
(Sub) Temperate	0.508299	Pantropical	0.67981		(Sub) Temperate	0	Pantropical	0				Pantropical	0.0861027
(Sub) Temperate	0.508299	Pantropical	0.888979		(Sub) Temperate	0	Pantropical	0				Pantropical	0.0861027
(Sub) Temperate	0.442238	Pantropical	0.699932		(Sub) Temperate	0	Pantropical	0				Pantropical	0.0743155
(Sub) Temperate	0	Pantropical	0.699932		(Sub) Temperate	0.0595238	Pantropical	0				Pantropical	0.0371094
(Sub) Temperate	0	Pantropical	1.58		(Sub) Temperate	0.0595238	Pantropical	0.0576923				Pantropical	0.314384
(Sub) Temperate	0	Pantropical	1.58		(Sub) Temperate	0.0616197	Pantropical	0.0888889				Pantropical	0.313097
(Sub) Temperate	0	Pantropical	1.58		(Sub) Temperate	0.0595238	Pantropical	0.072				Pantropical	0.302945
(Sub) Temperate	0	Pantropical	1.58		(Sub) Temperate	0.0595238	Pantropical	0.0783745				Pantropical	0.262893
(Sub) Temperate	0	Pantropical	1.58		(Sub) Temperate	0.0595238	Pantropical	0.0783745				Pantropical	0.262893
(Sub) Temperate	0	Pantropical	1.58		(Sub) Temperate	0.0595238	Pantropical	0.0783745				Pantropical	0.295911
(Sub) Temperate	0	Pantropical	1.58		(Sub) Temperate	0.0575658	Pantropical	0.072				Pantropical	0.294779
(Sub) Temperate	0.340102	Pantropical	1.58		(Sub) Temperate	0.042735	Pantropical	0.0783745				Pantropical	0.280206
(Sub) Temperate	0.340102	Pantropical	1.58		(Sub) Temperate	0.0440529	Pantropical	0.114105				Pantropical	0.300528
(Sub) Temperate	0.340102	Pantropical	1.58		(Sub) Temperate	0.0440529	Pantropical	0.114105				Pantropical	0.317553
(Sub) Temperate	0.340102	Pantropical	1.58		(Sub) Temperate	0.042735	Pantropical	0.114105				Pantropical	0.304688
(Sub) Temperate	0.426396	Pantropical	1.58		(Sub) Temperate	0.0414365	Pantropical	0.114105				Pantropical	0.278983
(Sub) Temperate	0.426396	Pantropical	1.58		(Sub) Temperate	0.042735	Pantropical	0.114105				Pantropical	0.281071
(Sub) Temperate	0.269618	Pantropical	1.58		(Sub) Temperate	0.042735	Pantropical	0.114105				Pantropical	0.299023
(Sub) Temperate	0.491031	Pantropical	1.58		(Sub) Temperate	0.0414365	Pantropical	0.114105				Pantropical	0.306409
		Pantropical	1.58		(Sub) Temperate	0	Pantropical	0.114105				Pantropical	0.268085
		Pantropical	1.58		(Sub) Temperate	0	Pantropical	0.114105				Pantropical	0.268085
		Pantropical	1.58		(Sub) Temperate	0	Pantropical	0.114105				Pantropical	0.262896
		Pantropical	1.58		(Sub) Temperate	0	Pantropical	0.114105				Pantropical	0.262896
		Pantropical	1.58		(Sub) Temperate	0	Pantropical	0.114105				Pantropical	0.262896
		Pantropical	1.58		(Sub) Temperate	0	Pantropical	0.114105				Pantropical	0.262896
		Pantropical	1.58		(Sub) Temperate	0	Pantropical	0.114105				Pantropical	0.262896
		Pantropical	1.58		(Sub) Temperate	0	Pantropical	0.114105				Pantropical	0.262896
		Pantropical	1.58		(Sub) Temperate	1.40841	Pantropical	0.114105				Pantropical	0.262896
		Pantropical	1.58		(Sub) Temperate	1.40841	Pantropical	0.114105				Pantropical	0.262896
		Pantropical	1.58		(Sub) Temperate	1.40841	Pantropical	0.104197				Pantropical	0.262896
		Pantropical	1.58		(Sub) Temperate	1.40841	Pantropical	0.126095				Pantropical	0.262896
		Pantropical	1.58		(Sub) Temperate	1.40841	Pantropical	0.0857143				Pantropical	0.262896
		Pantropical	1.58		(Sub) Temperate	1.40841	Pantropical	0.0963855				Pantropical	0.26849
		Pantropical	1.58		(Sub) Temperate	1.62637	Pantropical	0.0963855				Pantropical	0.256987
		Pantropical	1.58		(Sub) Temperate	1.20241	Pantropical	0.114833				Pantropical	0.262295
		Pantropical	1.58		(Sub) Temperate	0.338608	Pantropical	0.072				Pantropical	0.268657
		Pantropical	1.58		(Sub) Temperate	0.338608	Pantropical	0.0958722				Pantropical	0.274254
		Pantropical	1.58		(Sub) Temperate	0.338608	Pantropical	0.0619266				Pantropical	0.274254
		Pantropical	1.58		(Sub) Temperate	0.338608	Pantropical	0.0619266				Pantropical	0.261371
		Pantropical	1.58		(Sub) Temperate	0.338608	Pantropical	0.0887793				Pantropical	0.286174
		Pantropical	1.58		(Sub) Temperate	0.338608	Pantropical	0.072				Pantropical	0.29317
		Pantropical	0.467775		(Sub) Temperate	0.338608	Pantropical	0.136867				Pantropical	0.283747
		Pantropical	0.467775		(Sub) Temperate	0.338608	Pantropical	0.142638				Pantropical	0.227329
		Pantropical	0.467775		(Sub) Temperate	0.013683	Pantropical	0.147626				Pantropical	0.25876
		Pantropical	0.467775		(Sub) Temperate	0.013683	Pantropical	0.152209				Pantropical	0.297542
		Pantropical	0.406791		(Sub) Temperate	0.013683	Pantropical	0.141803				Pantropical	0.228162
		Pantropical	0.406791		(Sub) Temperate	0.0144231	Pantropical	0.131967				Pantropical	0.228162
		Pantropical	0.406791		(Sub) Temperate	0.0118694	Pantropical	0.127474				Pantropical	0.251701
		Pantropical	0.406791		(Sub) Temperate	0.0118694	Pantropical	0.141571				Pantropical	0.21895
		Pantropical	0.406791		(Sub) Temperate	0.0118694	Pantropical	0.119348				Pantropical	0.206146
		Pantropical	0.406791		(Sub) Temperate	0.0271444	Pantropical	0.119348				Pantropical	0.216993
		Pantropical	0.406791		(Sub) Temperate	0.0409771	Pantropical	0.119348				Pantropical	0.196742
		Pantropical	0.406791		(Sub) Temperate	0.0389805	Pantropical	0.123466				Pantropical	0.195244
		Pantropical	0.406791		(Sub) Temperate	0.0389805	Pantropical	0.127864				Pantropical	0.195946
		Pantropical	0.406791		(Sub) Temperate	0.0436026	Pantropical	0.127864				Pantropical	0.191542
		Pantropical	0.406791		(Sub) Temperate	0.0371694	Pantropical	0.127864				Pantropical	0.191542
		Pantropical	0.406791		(Sub) Temperate	0.0371694	Pantropical	0.127864				Pantropical	0.191542
		Pantropical	0.406791		(Sub) Temperate	0.0371694	Pantropical	0.127864				Pantropical	0.191542
		Pantropical	0.406791		(Sub) Temperate	0.0371694	Pantropical	0.127864				Pantropical	0.191542
		Pantropical	0.406791		(Sub) Temperate	0.0320733	Pantropical	0.127864				Pantropical	0.191542
		Pantropical	0.406791		(Sub) Temperate	0.0320733	Pantropical	0.127864				Pantropical	0.191542
		Pantropical	0.406791		(Sub) Temperate	0.0332937	Pantropical	0.127864				Pantropical	0.191542
		Pantropical	0.406791		(Sub) Temperate	0.00995575	Pantropical	0.127864				Pantropical	0.191542
		Pantropical	0.406791		(Sub) Temperate	0.00960512	Pantropical	0.127864				Pantropical	0.191542
		Pantropical	0.406791		(Sub) Temperate	0.00960512	Pantropical	0.127864				Pantropical	0.191542
		Pantropical	0.406791		(Sub) Temperate	0.0107015	Pantropical	0.127864				Pantropical	0.191542
		Pantropical	0.406791		(Sub) Temperate	0.0288958	Pantropical	0.127864				Pantropical	0.184211
		Pantropical	0.406791		(Sub) Temperate	0.015894	Pantropical	0.127864				Pantropical	0.203727
		Pantropical	0.406791		(Sub) Temperate	0.015894	Pantropical	0.127864				Pantropical	0.203727
		Pantropical	0.406791		(Sub) Temperate	0.015894	Pantropical	0.127864				Pantropical	0.20398
		Pantropical	0.406791		(Sub) Temperate	0.0150188	Pantropical	0.127864				Pantropical	0.20398
		Pantropical	0.406791		(Sub) Temperate	0.014218	Pantropical	0.115412				Pantropical	0.180124
		Pantropical	0.406791		(Sub) Temperate	0.014218	Pantropical	0.132162				Pantropical	0.180124
		Pantropical	0.406791		(Sub) Temperate	0.014218	Pantropical	0.119525				Pantropical	0.156912
		Pantropical	0.406791		(Sub) Temperate	0.0281215	Pantropical	0.133429				Pantropical	0.204513
		Pantropical	0.406791		(Sub) Temperate	0.105159	Pantropical	0.146984				Pantropical	0.216428
		Pantropical	0.406791		(Sub) Temperate	0.105159	Pantropical	0.142093				Pantropical	0.18398
		Pantropical	0.379291		(Sub) Temperate	0.105159	Pantropical	0.168081				Pantropical	0.278431
		Pantropical	0.346226		(Sub) Temperate	0.105159	Pantropical	0				Pantropical	0.64868
		Pantropical	0.346226		(Sub) Temperate	0.105159	Pantropical	0				Pantropical	0.687647
		Pantropical	0.346226		(Sub) Temperate	0.0779412	Pantropical	0				Pantropical	0.680564
		Pantropical	0.346226		(Sub) Temperate	0.0779412	Pantropical	0				Pantropical	0.729849
		Pantropical	0.262446		(Sub) Temperate	0.0779412	Pantropical	0				Pantropical	0.620994
		Pantropical	0.262446		(Sub) Temperate	0	Pantropical	0				Pantropical	0.627212
		Pantropical	0.223485		(Sub) Temperate	0	Pantropical	0				Pantropical	0.639372
		Pantropical	0.223485		(Sub) Temperate	0	Pantropical	0				Pantropical	0.651136
		Pantropical	0.223485		(Sub) Temperate	0	Pantropical	0				Pantropical	0.603288
		Pantropical	0.223485		(Sub) Temperate	0	Pantropical	0				Pantropical	0.650264
		Pantropical	0.262446		(Sub) Temperate	0	Pantropical	0				Pantropical	0.578053
		Pantropical	0.259585		(Sub) Temperate	0	Pantropical	0				Pantropical	0.578053
		Pantropical	0.259585		(Sub) Temperate	0	Pantropical	0				Pantropical	0.611733
		Pantropical	0.259585		(Sub) Temperate	1.3743	Pantropical	0				Pantropical	0.643337
		Pantropical	0.259585		(Sub) Temperate	1.3743	Pantropical	0				Pantropical	0.659024
		Pantropical	0.259585		(Sub) Temperate	1.3743	Pantropical	0				Pantropical	0.641834
		Pantropical	0.259585		(Sub) Temperate	1.3743	Pantropical	0				Pantropical	0.671291
		Pantropical	0.259585		(Sub) Temperate	1.3743	Pantropical	0				Pantropical	0.671291
		Pantropical	0.259585		(Sub) Temperate	1.3743	Pantropical	0				Pantropical	0.672101
		Pantropical	0.259585		(Sub) Temperate	1.3743	Pantropical	0				Pantropical	0.659831
		Pantropical	0.259585		(Sub) Temperate	1.3743	Pantropical	0				Pantropical	0.649588
		Pantropical	0.259585		(Sub) Temperate	0	Pantropical	0				Pantropical	0.659831
		Pantropical	0.259585		(Sub) Temperate	0	Pantropical	0				Pantropical	0.659831
		Pantropical	0.259585		(Sub) Temperate	0	Pantropical	0				Pantropical	0.659831
		Pantropical	0.259585		(Sub) Temperate	0	Pantropical	0				Pantropical	0.659831
		Pantropical	0.259585		(Sub) Temperate	0	Pantropical	0				Pantropical	0.659831
		Pantropical	0.259585		(Sub) Temperate	0	Pantropical	0				Pantropical	0.659831
		Pantropical	0.259585		(Sub) Temperate	0	Pantropical	0				Pantropical	0.659831
		Pantropical	0.259585		(Sub) Temperate	0	Pantropical	0				Pantropical	0.659831
		Pantropical	0.259585		(Sub) Temperate	0	Pantropical	0				Pantropical	0.659831
		Pantropical	0.303068		(Sub) Temperate	0	Pantropical	0				Pantropical	0.645428
		Pantropical	0.262446		(Sub) Temperate	0	Pantropical	0				Pantropical	0.664458
		Pantropical	0.22841		(Sub) Temperate	0	Pantropical	0				Pantropical	0.681285
		Pantropical	0.223485		(Sub) Temperate	0	Pantropical	0				Pantropical	0.659831
		Pantropical	0.223485		(Sub) Temperate	0	Pantropical	0.1125				Pantropical	0.654194
		Pantropical	0.223485		(Sub) Temperate	0	Pantropical	0.1125				Pantropical	0.677399
		Pantropical	0.223485		(Sub) Temperate	0.408451	Pantropical	0.1125				Pantropical	0.635003
		Pantropical	0		(Sub) Temperate	0.32772	Pantropical	0.312102				Pantropical	0.368056
		Pantropical	0		(Sub) Temperate	0.32772	Pantropical	0.312102				Pantropical	0.379562
		Pantropical	0		(Sub) Temperate	0.400633	Pantropical	0.312102				Pantropical	0.4
		Pantropical	0		(Sub) Temperate	0.275749	Pantropical	0.312102				Pantropical	0.416058
		Pantropical	0		(Sub) Temperate	0.275749	Pantropical	0.234043				Pantropical	0.416058
		Pantropical	0		(Sub) Temperate	0.278725	Pantropical	0.234043				Pantropical	0.381944
		Pantropical	0		(Sub) Temperate	0.324342	Pantropical	0.234043				Pantropical	0.379562
		Pantropical	0		(Sub) Temperate	0.324342	Pantropical	0.234043				Pantropical	0.372263
		Pantropical	0		(Sub) Temperate	0	Pantropical	0.234043				Pantropical	0.315152
		Pantropical	0		(Sub) Temperate	0	Pantropical	0.234043				Pantropical	0.386861
		Pantropical	0		(Sub) Temperate	0	Pantropical	0.234043				Pantropical	0.390728
		Pantropical	0		(Sub) Temperate	0	Pantropical	0.234043				Pantropical	0.423077
		Pantropical	0		(Sub) Temperate	0	Pantropical	0.234043				Pantropical	0.360759
		Pantropical	0		(Sub) Temperate	0	Pantropical	0.234043				Pantropical	0.379562
		Pantropical	0		(Sub) Temperate	0	Pantropical	0.234043				Pantropical	0.379562
		Pantropical	0		(Sub) Temperate	0	Pantropical	0.234043				Pantropical	0.379562
		Pantropical	0		(Sub) Temperate	0	Pantropical	0.234043				Pantropical	0.379562
		Pantropical	0		(Sub) Temperate	0	Pantropical	0.234043				Pantropical	0.379562
		Pantropical	0		(Sub) Temperate	0	Pantropical	0.234043				Pantropical	0.379562
		Pantropical	0		(Sub) Temperate	0	Pantropical	0.234043				Pantropical	0.379562
		Pantropical	0		(Sub) Temperate	0	Pantropical	0.234043				Pantropical	0.379562
		Pantropical	0		(Sub) Temperate	0	Pantropical	0.234043				Pantropical	0.379562
		Pantropical	0		(Sub) Temperate	0	Pantropical	0.234043				Pantropical	0.379562
		Pantropical	0		(Sub) Temperate	0	Pantropical	0.234043				Pantropical	0.379562
		Pantropical	0		(Sub) Temperate	0	Pantropical	0.234043				Pantropical	0.379562
		Pantropical	0		(Sub) Temperate	0	Pantropical	0.234043				Pantropical	0.379562
		Pantropical	0		(Sub) Temperate	0	Pantropical	0.234043				Pantropical	0.379562
		Pantropical	0		(Sub) Temperate	0	Pantropical	0.234043				Pantropical	0.379562
		Pantropical	0		(Sub) Temperate	0	Pantropical	0.234043				Pantropical	0.379562
		Pantropical	0		(Sub) Temperate	0	Pantropical	0.234043				Pantropical	0.386861
		Pantropical	0		(Sub) Temperate	0	Pantropical	0.312102				Pantropical	0.379562
		Pantropical	0		(Sub) Temperate	0	Pantropical	0.185811				Pantropical	0.40146
		Pantropical	0		(Sub) Temperate	0	Pantropical	0.185811				Pantropical	0.407692
		Pantropical	0		(Sub) Temperate	0	Pantropical	0.185811				Pantropical	0.350993
		Pantropical	0		(Sub) Temperate	0	Pantropical	0.185185				Pantropical	0.381944
		Pantropical	0		(Sub) Temperate	0	Pantropical	0.154989				Pantropical	0.407692
		Pantropical	0		(Sub) Temperate	0	Pantropical	0.185185				Pantropical	0.379562
		Pantropical	0.175464		(Sub) Temperate	0.367568	Pantropical	0.175206				Pantropical	0.0373027
		Pantropical	0.157031		(Sub) Temperate	0.367568	Pantropical	0.188119				Pantropical	0.0373027
		Pantropical	0.147248		(Sub) Temperate	0.367568	Pantropical	0.185372				Pantropical	0.0429043
		Pantropical	0.141484		(Sub) Temperate	0.172249	Pantropical	0.185339				Pantropical	0.0429043
		Pantropical	0.141484		(Sub) Temperate	0.172249	Pantropical	0.18691				Pantropical	0.0429043
		Pantropical	0.141484		(Sub) Temperate	0.172249	Pantropical	0.192308				Pantropical	0.0429043
		Pantropical	0.141484		(Sub) Temperate	0.172249	Pantropical	0.171623				Pantropical	0.0429043
		Pantropical	0.141484		(Sub) Temperate	0.172249	Pantropical	0.174984				Pantropical	0.0429043
		Pantropical	0.141484		(Sub) Temperate	0.172249	Pantropical	0.190692				Pantropical	0.0429043
		Pantropical	0.141484		(Sub) Temperate	0.172249	Pantropical	0.171517				Pantropical	0.0429043
		Pantropical	0.141484		(Sub) Temperate	0.172249	Pantropical	0.171517				Pantropical	0.0373027
		Pantropical	0.141484				Pantropical	0.204011				Pantropical	0.0373027
		Pantropical	0.141484				Pantropical	0.179056				Pantropical	0.0373027
		Pantropical	0.141484				Pantropical	0.179056				Pantropical	0.0373027
		Pantropical	0.141484				Pantropical	0.184021				Pantropical	0.0373027
		Pantropical	0.141484				Pantropical	0.190939				Pantropical	0.0373027
		Pantropical	0.141484				Pantropical	0.198515				Pantropical	0.0373027
		Pantropical	0.141484				Pantropical	0.181706				Pantropical	0.0373027
		Pantropical	0.141484				Pantropical	0.181706				Pantropical	0.0373027
		Pantropical	0.141484				Pantropical	0.181706				Pantropical	0.0373027
		Pantropical	0.141484				Pantropical	0.181706				Pantropical	0.0373027
		Pantropical	0.147248				Pantropical	0.181706				Pantropical	0.0373027
		Pantropical	0.141484				Pantropical	0.181706				Pantropical	0.0373027
		Pantropical	0.136243				Pantropical	0.181706				Pantropical	0.0373027
		Pantropical	0.151515				Pantropical	0.181706				Pantropical	0.0373027
		Pantropical	0.151099				Pantropical	0.181706				Pantropical	0.0373027
		Pantropical	0.147248				Pantropical	0.181706				Pantropical	0.0373027
		Pantropical	0.157031				Pantropical	0.181706				Pantropical	0.0373027
		Pantropical	0.153795				Pantropical	0.181706				Pantropical	0.0373027
		Pantropical	0.168263				Pantropical	0.181706				Pantropical	0.0373027
		Pantropical	0.172977				Pantropical	0.181706				Pantropical	0.0373027
		Pantropical	0.172977				Pantropical	0.177966				Pantropical	0.0748201
		Pantropical	0.175339				Pantropical	0.177966				Pantropical	0.0655738
		Pantropical	0.162376				Pantropical	0.177966				Pantropical	0.0748201
		Pantropical	0.166548				Pantropical	0.187153				Pantropical	0.0748201
		Pantropical	0.202372				Pantropical	0.166969				Pantropical	0.0860927
		Pantropical	0.150103				Pantropical	0.167676				Pantropical	0.0748201
		Pantropical	0.145533				Pantropical	0.074359				Pantropical	0.202381
		Pantropical	0.157061				Pantropical	0.0857988				Pantropical	0.217687
		Pantropical	0.157061				Pantropical	0.0857988				Pantropical	0.217687
		Pantropical	0.138462				Pantropical	0.0857988				Pantropical	0.198347
		Pantropical	0.138462				Pantropical	0.0857988				Pantropical	0.240602
		Pantropical	0.141429				Pantropical	0.0857988				Pantropical	0.217687
		Pantropical	0.119737				Pantropical	0.0857988				Pantropical	0.198347
		Pantropical	0.135521				Pantropical	0.0857988				Pantropical	0.198347
		Pantropical	0.130137				Pantropical	0.0857988				Pantropical	0.198347
		Pantropical	0.135616				Pantropical	0.0857988				Pantropical	0.198347
		Pantropical	0.135616				Pantropical	0.0857988				Pantropical	0.198347
		Pantropical	0.127517				Pantropical	0.0857988				Pantropical	0.198347
		Pantropical	0.117419				Pantropical	0.0857988				Pantropical	0.198347
		Pantropical	0.122581				Pantropical	0.0857988				Pantropical	0.198347
		Pantropical	0.129959				Pantropical	0.0857988				Pantropical	0.198347
		Pantropical	0.148794				Pantropical	0.0857988				Pantropical	0.198347
		Pantropical	0.148794				Pantropical	0.0857988				Pantropical	0.198347
		Pantropical	0.148794				Pantropical	0.0857988				Pantropical	0.198347
		Pantropical	0.148794				Pantropical	0.0857988				Pantropical	0.198347
		Pantropical	0.148794				Pantropical	0.0857988				Pantropical	0.198347
		Pantropical	0.148794				Pantropical	0.0857988				Pantropical	0.198347
		Pantropical	0.148794				Pantropical	0.0857988				Pantropical	0.198347
		Pantropical	0.148794				Pantropical	0.074359				Pantropical	0.198347
		Pantropical	0.148794				Pantropical	0.0654135				Pantropical	0.222222
		Pantropical	0.148794				Pantropical	0.0654135				Pantropical	0.198347
		Pantropical	0.148794				Pantropical	0.074359				Pantropical	0.223602
		Pantropical	0.148794				Pantropical	0.074359				Pantropical	0.197938
		Pantropical	0.148794				Pantropical	0.074359				Pantropical	0.197938
		Pantropical	0.145861				Pantropical	0.074359				Pantropical	0.181646
		Pantropical	0.155496				Pantropical	0.074359				Pantropical	0.217195
		Pantropical	0.155496				Pantropical	0.0857988				Pantropical	0.217195
		Pantropical	0.152431				Pantropical	0.0654135				Pantropical	0.217195
		Pantropical	0.145861				Pantropical	0.129832				Pantropical	0.196907
		Pantropical	0.143432				Pantropical	0.111111				Pantropical	0.244344
		Pantropical	0.146575				Pantropical	0.0526316				Pantropical	0.247423
		Pantropical	0.13807				Pantropical	0.0526316				Pantropical	0.247423
		Pantropical	0.153738				Pantropical	0.0654135				Pantropical	0.272418
		Pantropical	0.140948				Pantropical	0.268695				Pantropical	0.553763
		Pantropical	0.144562				Pantropical	0.267978				Pantropical	0.553763
		Pantropical	0.140464				Pantropical	0.28044				Pantropical	0.553763
		Pantropical	0.136421				Pantropical	0.260763				Pantropical	0.553763
		Pantropical	0.132732				Pantropical	0.260763				Pantropical	0.553763
		Pantropical	0.136605				Pantropical	0.267554				Pantropical	0.553763
		Pantropical	0.140903				Pantropical	0.293449				Pantropical	0.553763
		Pantropical	0.127321				Pantropical	0.2529				Pantropical	0.553763
		Pantropical	0.149315				Pantropical	0.276875				Pantropical	0.553763
		Pantropical	0.158687				Pantropical	0.275925				Pantropical	0.553763
		Pantropical	0.158687				Pantropical	0.264778				Pantropical	0.553763
		Pantropical	0.158687				Pantropical	0.289953				Pantropical	0.553763
		Pantropical	0.158687				Pantropical	0.277124				Pantropical	0.553763
		Pantropical	0.158687				Pantropical	0.28402				Pantropical	0.553763
		Pantropical	0.158687				Pantropical	0.276474				Pantropical	0.553763
		Pantropical	0.158687				Pantropical	0.276474				Pantropical	0.553763
		Pantropical	0.158687				Pantropical	0.27267				Pantropical	0.553763
		Pantropical	0.158687				Pantropical	0.27267				Pantropical	0.553763
		Pantropical	0.158687				Pantropical	0.27267				Pantropical	0.553763
		Pantropical	0.158687				Pantropical	0.27267				Pantropical	0.553763
		Pantropical	0.158687				Pantropical	0.27267				Pantropical	0.553763
		Pantropical	0.158687				Pantropical	0.27267				Pantropical	0.553763
		Pantropical	0.158687				Pantropical	0.27267				Pantropical	0.553763
		Pantropical	0.158687				Pantropical	0.27267				Pantropical	0.553763
		Pantropical	0.158687				Pantropical	0.27267				Pantropical	0.553763
		Pantropical	0.158687				Pantropical	0.27267				Pantropical	0.553763
		Pantropical	0.158687				Pantropical	0.27267				Pantropical	0.553763
		Pantropical	0.161804				Pantropical	0.27267				Pantropical	0.553763
		Pantropical	0.161804				Pantropical	0.268582				Pantropical	0.553763
		Pantropical	0.128911				Pantropical	0.276705				Pantropical	0.553763
		Pantropical	0.128911				Pantropical	0.27665				Pantropical	0.553763
		Pantropical	0.15847				Pantropical	0.276474				Pantropical	0.83871
		Pantropical	0.12015				Pantropical	0.268582				Pantropical	0.83871
		Pantropical	0.131327				Pantropical	0.280275				Pantropical	0.834225
		Pantropical	0.136605				Pantropical	0.289118				Pantropical	0.83871
		Pantropical	0.136421				Pantropical	0.283344				Pantropical	0.83871
		Pantropical	0.151515				Pantropical	0.283867				Pantropical	1.12973
		Pantropical	0.254582				Pantropical	0.811321				Pantropical	0
		Pantropical	0.283991				Pantropical	0.72956				Pantropical	0
		Pantropical	0.28494				Pantropical	0.72956				Pantropical	0
		Pantropical	0.284632				Pantropical	0.72956				Pantropical	0
		Pantropical	0.275716				Pantropical	0.72956				Pantropical	0
		Pantropical	0.282609				Pantropical	0.58				Pantropical	0
		Pantropical	0.283696				Pantropical	0.58				Pantropical	0
		Pantropical	0.28733				Pantropical	0.58				Pantropical	0
		Pantropical	0.291183				Pantropical	0.643392				Pantropical	0
		Pantropical	0.305085				Pantropical	0.808777				Pantropical	0
		Pantropical	0.286822				Pantropical	0.808777				Pantropical	0
		Pantropical	0.266172				Pantropical	0.808777				Pantropical	0
		Pantropical	0.302709				Pantropical	0.808777				Pantropical	0
		Pantropical	0.302709				Pantropical	0.808777				Pantropical	0
		Pantropical	0.298824				Pantropical	0.808777				Pantropical	0
		Pantropical	0.303103				Pantropical	0.808777				Pantropical	0
		Pantropical	0.303103				Pantropical	0.808777				Pantropical	0
		Pantropical	0.303103				Pantropical	0.808777				Pantropical	0
		Pantropical	0.303103				Pantropical	0.808777				Pantropical	0
		Pantropical	0.303103				Pantropical	0.808777				Pantropical	0
		Pantropical	0.306683				Pantropical	0.808777				Pantropical	0
		Pantropical	0.295642				Pantropical	0.808777				Pantropical	0
		Pantropical	0.299523				Pantropical	0.808777				Pantropical	0
		Pantropical	0.299523				Pantropical	0.808777				Pantropical	0
		Pantropical	0.299523				Pantropical	0.643392				Pantropical	0
		Pantropical	0.299523				Pantropical	0.643392				Pantropical	0
		Pantropical	0.299523				Pantropical	0.58				Pantropical	0
		Pantropical	0.299523				Pantropical	0.727273				Pantropical	0
		Pantropical	0.29849				Pantropical	0.775561				Pantropical	0
		Pantropical	0.300242				Pantropical	0.7125				Pantropical	0
		Pantropical	0.290931				Pantropical	0.893417				Pantropical	0
		Pantropical	0.299523				Pantropical	0.409171				Pantropical	0
		Pantropical	0.298144				Pantropical	0.61678				Pantropical	0
		Pantropical	0.290395				Pantropical	0.643392				Pantropical	0
		Pantropical	0.29405				Pantropical	0.649123				Pantropical	0
		Pantropical	0.29815				Pantropical	0.97929				Pantropical	0
		Pantropical	0.279958				Pantropical	0.58				Pantropical	0
		Pantropical	0.128771				Pantropical	0.139853
		Pantropical	0.102866				Pantropical	0.11167
		Pantropical	0.0771492				Pantropical	0.0935857
		Pantropical	0.0842021				Pantropical	0.105152
		Pantropical	0.0439698				Pantropical	0.0980176
		Pantropical	0.0515464				Pantropical	0.0897177
		Pantropical	0.0475221				Pantropical	0.0897177
		Pantropical	0.0440252				Pantropical	0.0897177
		Pantropical	0.0513573				Pantropical	0.0897177
		Pantropical	0.0513573				Pantropical	0.0897177
		Pantropical	0.0513573				Pantropical	0.0897177
		Pantropical	0.0513573				Pantropical	0.0897177
		Pantropical	0.0560448				Pantropical	0.0897177
		Pantropical	0.0473934				Pantropical	0.0897177
		Pantropical	0.0515464				Pantropical	0.0897177
		Pantropical	0.0560448				Pantropical	0.0897177
		Pantropical	0.0560448				Pantropical	0.0897177
		Pantropical	0.0560448				Pantropical	0.0897177
		Pantropical	0.0560448				Pantropical	0.0897177
		Pantropical	0.0560448				Pantropical	0.0897177
		Pantropical	0.0560448				Pantropical	0.0897177
		Pantropical	0.0560448				Pantropical	0.0897177
		Pantropical	0.0560448				Pantropical	0.0897177
		Pantropical	0.0560448				Pantropical	0.0897177
		Pantropical	0.0560448				Pantropical	0.0936842
		Pantropical	0.0560448				Pantropical	0.0859073
		Pantropical	0.0560448				Pantropical	0.0965251
		Pantropical	0.0560448				Pantropical	0.14023
		Pantropical	0.0560448				Pantropical	0.107143
		Pantropical	0.0560448				Pantropical	0.10101
		Pantropical	0.0560448				Pantropical	0.0752896
		Pantropical	0.0560448				Pantropical	0.0989305
		Pantropical	0.0560448				Pantropical	0.159516
		Pantropical	0.0513573				Pantropical	0.0896274
		Pantropical	0.0513573				Pantropical	0.0896274
		Pantropical	0.070898				Pantropical	0.0928505
		Pantropical	0.127644				Pantropical	0.0965251
		Pantropical	0.343164				Pantropical	0.168807
		Pantropical	0.343164				Pantropical	0.185484
		Pantropical	0.343164				Pantropical	0.185484
		Pantropical	0.343164				Pantropical	0.185484
		Pantropical	0.343164				Pantropical	0.185484
		Pantropical	0.343164				Pantropical	0.185484
		Pantropical	0.343164				Pantropical	0.185484
		Pantropical	0.343164				Pantropical	0.185484
		Pantropical	0.343164				Pantropical	0.185484
		Pantropical	0.343164				Pantropical	0.185484
		Pantropical	0.343164				Pantropical	0.168807
		Pantropical	0.343164				Pantropical	0.168807
		Pantropical	0.343164				Pantropical	0.205128
		Pantropical	0.343164				Pantropical	0.168807
		Pantropical	0.343164				Pantropical	0.168807
		Pantropical	0.343164				Pantropical	0.168807
		Pantropical	0.343164				Pantropical	0.168807
		Pantropical	0.343164				Pantropical	0.168807
		Pantropical	0.343164				Pantropical	0.168807
		Pantropical	0.343164				Pantropical	0.168807
		Pantropical	0.343164				Pantropical	0.168807
		Pantropical	0.343164				Pantropical	0.168807
		Pantropical	0.343164				Pantropical	0.168807
		Pantropical	0.343164				Pantropical	0.168807
		Pantropical	0.343164				Pantropical	0.168807
		Pantropical	0.343164				Pantropical	0.154882
		Pantropical	0.343164				Pantropical	0.154882
		Pantropical	0.343164				Pantropical	0.154882
		Pantropical	0.343164				Pantropical	0.154882
		Pantropical	0.343164				Pantropical	0.154882
		Pantropical	0.343164				Pantropical	0.154882
		Pantropical	0.341121				Pantropical	0.192484
		Pantropical	0.341121				Pantropical	0.154882
		Pantropical	0.341121				Pantropical	0.233853
		Pantropical	0.26501				Pantropical	0.193015
		Pantropical	0.341121				Pantropical	0.154882
		Pantropical	0.441176				Pantropical	0.264804
		Pantropical	0.0475664				Pantropical	0.0643642
		Pantropical	0.0576408				Pantropical	0.0549966
		Pantropical	0.0728814				Pantropical	0.0593343
		Pantropical	0.0728814				Pantropical	0.0863422
		Pantropical	0.0728814				Pantropical	0.0941781
		Pantropical	0.0728814				Pantropical	0.0702055
		Pantropical	0.0728814				Pantropical	0.0702055
		Pantropical	0.147458				Pantropical	0.0941781
		Pantropical	0.147458				Pantropical	0.0643642
		Pantropical	0.0577181				Pantropical	0.0944206
		Pantropical	0.0576408				Pantropical	0.0643642
		Pantropical	0.0576408				Pantropical	0.0643642
		Pantropical	0.0576408				Pantropical	0.0643642
		Pantropical	0.0576408				Pantropical	0.0702055
		Pantropical	0.0576408				Pantropical	0.0702055
		Pantropical	0.0576408				Pantropical	0.0702055
		Pantropical	0.0576408				Pantropical	0.0702055
		Pantropical	0.0576408				Pantropical	0.0702055
		Pantropical	0.0576408				Pantropical	0.0702055
		Pantropical	0.0576408				Pantropical	0.0702055
		Pantropical	0.0576408				Pantropical	0.0702055
		Pantropical	0.0576408				Pantropical	0.0702055
		Pantropical	0.0576408				Pantropical	0.0702055
		Pantropical	0.0576408				Pantropical	0.0702055
		Pantropical	0.0576408				Pantropical	0.0702055
		Pantropical	0.0576408				Pantropical	0.0702055
		Pantropical	0.0576408				Pantropical	0.0702055
		Pantropical	0.0576408				Pantropical	0.0702055
		Pantropical	0.114973				Pantropical	0.0702055
		Pantropical	0.145516				Pantropical	0.0702055
		Pantropical	0.115127				Pantropical	0.0702055
		Pantropical	0.116779				Pantropical	0.0941781
		Pantropical	0.116779				Pantropical	0.0770677
		Pantropical	0.047619				Pantropical	0.0944206
		Pantropical	0.0476718				Pantropical	0.0944206
		Pantropical	0.145516				Pantropical	0.0643642
		Pantropical	0.145516				Pantropical	0.0593343
		Pantropical	0.578947				Pantropical	0.110224
		Pantropical	0.578947				Pantropical	0.110224
		Pantropical	0.578947				Pantropical	0.11685
		Pantropical	0.578947				Pantropical	0.119335
		Pantropical	0.578947				Pantropical	0.126198
		Pantropical	0.344737				Pantropical	0.126198
		Pantropical	0.202786				Pantropical	0.141374
		Pantropical	0.578947				Pantropical	0.141374
		Pantropical	0.571802				Pantropical	0.141374
		Pantropical	0.811024				Pantropical	0.141374
		Pantropical	0.583554				Pantropical	0.141374
		Pantropical	0.582011				Pantropical	0.141374
		Pantropical	0.813158				Pantropical	0.141374
		Pantropical	0.338485				Pantropical	0.141374
		Pantropical	0.338485				Pantropical	0.141374
		Pantropical	0.338485				Pantropical	0.141374
		Pantropical	0.338485				Pantropical	0.141374
		Pantropical	0.338485				Pantropical	0.141374
		Pantropical	0.338485				Pantropical	0.141374
		Pantropical	0.338485				Pantropical	0.141374
		Pantropical	0.338485				Pantropical	0.141374
		Pantropical	0.338485				Pantropical	0.141374
		Pantropical	0.338485				Pantropical	0.141374
		Pantropical	0.338485				Pantropical	0.141374
		Pantropical	0.338485				Pantropical	0.113099
		Pantropical	0.338485				Pantropical	0.113099
		Pantropical	0.338485				Pantropical	0.119335
		Pantropical	0.338485				Pantropical	0.119335
		Pantropical	0.338485				Pantropical	0.106513
		Pantropical	0.338485				Pantropical	0.1267
		Pantropical	0.338485				Pantropical	0.1267
		Pantropical	0.338485				Pantropical	0.133686
		Pantropical	0.473846				Pantropical	0.102265
		Pantropical	0.574803				Pantropical	0.102265
		Pantropical	0.813158				Pantropical	0.1267
		Pantropical	1.03377				Pantropical	0.126519
		Pantropical	1.03377				Pantropical	0.127874
		Pantropical	0.468886				Pantropical	0.182147
		Pantropical	0.410646				Pantropical	0.182147
		Pantropical	0.410646				Pantropical	0.215923
		Pantropical	0.410646				Pantropical	0.187713
		Pantropical	0.410646				Pantropical	0.203872
		Pantropical	0.373031				Pantropical	0.182147
		Pantropical	0.373031				Pantropical	0.182147
		Pantropical	0.373031				Pantropical	0.182147
		Pantropical	0.373031				Pantropical	0.182147
		Pantropical	0.373031				Pantropical	0.182147
		Pantropical	0.404508				Pantropical	0.182147
		Pantropical	0.330726				Pantropical	0.182147
		Pantropical	0.295205				Pantropical	0.182147
		Pantropical	0.296296				Pantropical	0.182147
		Pantropical	0.296296				Pantropical	0.182147
		Pantropical	0.296296				Pantropical	0.182147
		Pantropical	0.296296				Pantropical	0.182147
		Pantropical	0.296296				Pantropical	0.182147
		Pantropical	0.296296				Pantropical	0.198795
		Pantropical	0.296296				Pantropical	0.198795
		Pantropical	0.296296				Pantropical	0.171982
		Pantropical	0.296296				Pantropical	0.171982
		Pantropical	0.296296				Pantropical	0.171982
		Pantropical	0.296296				Pantropical	0.199035
		Pantropical	0.296296				Pantropical	0.199035
		Pantropical	0.296296				Pantropical	0.198795
		Pantropical	0.296296				Pantropical	0.198795
		Pantropical	0.296296				Pantropical	0.229487
		Pantropical	0.373031				Pantropical	0.247119
		Pantropical	0.407687				Pantropical	0.177802
		Pantropical	0.410646				Pantropical	0.215403
		Pantropical	0.410646				Pantropical	0.203409
		Pantropical	0.330726				Pantropical	0.23253
		Pantropical	0.296296				Pantropical	0.229193
		Pantropical	0.296296				Pantropical	0.203641
		Pantropical	0.325301				Pantropical	0.178186
		Pantropical	0.26751				Pantropical	0.283174
		Pantropical	0.31108				Pantropical	0.0619381
		Pantropical	0.31108				Pantropical	0.0721769
		Pantropical	0.31108				Pantropical	0.0721769
		Pantropical	0.247875				Pantropical	0.0721769
		Pantropical	0.247875				Pantropical	0.0721769
		Pantropical	0.247875				Pantropical	0.0721769
		Pantropical	0.247875				Pantropical	0.078481
		Pantropical	0.247875				Pantropical	0.078481
		Pantropical	0.247875				Pantropical	0.078481
		Pantropical	0.247875				Pantropical	0.078481
		Pantropical	0.247875				Pantropical	0.078481
		Pantropical	0.247875				Pantropical	0.078481
		Pantropical	0.310198				Pantropical	0.078481
		Pantropical	0.310198				Pantropical	0.078481
		Pantropical	0.310198				Pantropical	0.078481
		Pantropical	0.310198				Pantropical	0.078481
		Pantropical	0.310198				Pantropical	0.078481
		Pantropical	0.310198				Pantropical	0.078481
		Pantropical	0.310198				Pantropical	0.078481
		Pantropical	0.310198				Pantropical	0.0721769
		Pantropical	0.310198				Pantropical	0.0721769
		Pantropical	0.310198				Pantropical	0.0619381
		Pantropical	0.310198				Pantropical	0.0666667
		Pantropical	0.310198				Pantropical	0.0954598
		Pantropical	0.310198				Pantropical	0.103797
		Pantropical	0.310198				Pantropical	0.103797
		Pantropical	0.310198				Pantropical	0.103797
		Pantropical	0.310198				Pantropical	0.103797
		Pantropical	0.310198				Pantropical	0.103797
		Pantropical	0.310198				Pantropical	0.0955711
		Pantropical	0.310198				Pantropical	0.0666667
		Pantropical	0.310198				Pantropical	0.0578898
		Pantropical	0.204439				Pantropical	0.0954598
		Pantropical	0.370945				Pantropical	0.0954598
		Pantropical	0.376605				Pantropical	0.0541012
		Pantropical	0.428173				Pantropical	0.0541012
		Pantropical	0.377143				Pantropical	0.0541485
		Pantropical	0.20063				Pantropical	0
		Pantropical	0.181934				Pantropical	0
		Pantropical	0.181934				Pantropical	0
		Pantropical	0.229904				Pantropical	0
		Pantropical	0.229904				Pantropical	0
		Pantropical	0.229904				Pantropical	0
		Pantropical	0.229904				Pantropical	0.0320366
		Pantropical	0.309524				Pantropical	0
		Pantropical	0.309524				Pantropical	0
		Pantropical	0.309524				Pantropical	0
		Pantropical	0.309524				Pantropical	0
		Pantropical	0.309524				Pantropical	0
		Pantropical	0.309524				Pantropical	0
		Pantropical	0.309524				Pantropical	0
		Pantropical	0.229904				Pantropical	0
		Pantropical	0.41342				Pantropical	0
		Pantropical	0.41342				Pantropical	0
		Pantropical	0.229904				Pantropical	0
		Pantropical	0.229904				Pantropical	0.0288958
		Pantropical	0.229904				Pantropical	0.0320366
		Pantropical	0.229904				Pantropical	0.0320366
		Pantropical	0.229904				Pantropical	0.0320366
		Pantropical	0.229904				Pantropical	0.0289256
		Pantropical	0.229904				Pantropical	0.0320366
		Pantropical	0.229904				Pantropical	0.0289256
		Pantropical	0.229904				Pantropical	0
		Pantropical	0.229904				Pantropical	0.0290155
		Pantropical	0.229904				Pantropical	0.0290155
		Pantropical	0.229904				Pantropical	0.0290155
		Pantropical	0.229904				Pantropical	0.0290155
		Pantropical	0.229904				Pantropical	0.0290155
		Pantropical	0.229904				Pantropical	0.0290155
		Pantropical	0.229904				Pantropical	0.0290155
		Pantropical	0.229904				Pantropical	0.0290155
		Pantropical	0.229904				Pantropical	0
		Pantropical	0.149895				Pantropical	0
		Pantropical	0.308562				Pantropical	0.0241379
		Pantropical	0				Pantropical	0
		Pantropical	0				Pantropical	0
		Pantropical	0				Pantropical	0
		Pantropical	0				Pantropical	0
		Pantropical	0.0316901				Pantropical	0
		Pantropical	0				Pantropical	0
		Pantropical	0				Pantropical	0
		Pantropical	0				Pantropical	0
		Pantropical	0.0316901				Pantropical	0
		Pantropical	0.0316901				Pantropical	0
		Pantropical	0.0316344				Pantropical	0
		Pantropical	0				Pantropical	0
		Pantropical	0.028436				Pantropical	0
		Pantropical	0.028436				Pantropical	0
		Pantropical	0.028436				Pantropical	0
		Pantropical	0.028436				Pantropical	0
		Pantropical	0.028436				Pantropical	0
		Pantropical	0.028436				Pantropical	0
		Pantropical	0.028436				Pantropical	0
		Pantropical	0.028436				Pantropical	0
		Pantropical	0.028436				Pantropical	0
		Pantropical	0.028436				Pantropical	0
		Pantropical	0.028436				Pantropical	0
		Pantropical	0.028436				Pantropical	0
		Pantropical	0.028436				Pantropical	0
		Pantropical	0.028436				Pantropical	0
		Pantropical	0.028436				Pantropical	0
		Pantropical	0.028436				Pantropical	0
		Pantropical	0.028436				Pantropical	0
		Pantropical	0.028436				Pantropical	0
		Pantropical	0.031746				Pantropical	0
		Pantropical	0.0584518				Pantropical	0.376543
		Pantropical	0				Pantropical	0.376543
		Pantropical	0.028436				Pantropical	0.376543
		Pantropical	0.0650264				Pantropical	0.374233
		Pantropical	0.0583596				Pantropical	0
		Pantropical	0.116904				Pantropical	0
		Pantropical	0.153795				Pantropical	0.35049
		Pantropical	0.153795				Pantropical	0.35049
		Pantropical	0.162447				Pantropical	0.35049
		Pantropical	0.162447				Pantropical	0.35049
		Pantropical	0.162447				Pantropical	0.35049
		Pantropical	0.162447				Pantropical	0.35049
		Pantropical	0.162447				Pantropical	0.35049
		Pantropical	0.147368				Pantropical	0.35049
		Pantropical	0.153795				Pantropical	0.35049
		Pantropical	0.172131				Pantropical	0.35049
		Pantropical	0.153795				Pantropical	0.35049
		Pantropical	0.145741				Pantropical	0.35049
		Pantropical	0.176512				Pantropical	0.35049
		Pantropical	0.162447				Pantropical	0.35049
		Pantropical	0.162447				Pantropical	0.35049
		Pantropical	0.162447				Pantropical	0.35049
		Pantropical	0.162447				Pantropical	0.698297
		Pantropical	0.162447				Pantropical	1.02375
		Pantropical	0.162447				Pantropical	1.02375
		Pantropical	0.162447				Pantropical	1.02375
		Pantropical	0.162447				Pantropical	1.02375
		Pantropical	0.162447				Pantropical	1.02375
		Pantropical	0.162447				Pantropical	1.02375
		Pantropical	0.162447				Pantropical	1.02375
		Pantropical	0.162447				Pantropical	1.02375
		Pantropical	0.167111				Pantropical	1.02375
		Pantropical	0.167111				Pantropical	1.02375
		Pantropical	0.167111				Pantropical	1.02375
		Pantropical	0.167111				Pantropical	1.02375
		Pantropical	0.167111				Pantropical	1.02375
		Pantropical	0.167111				Pantropical	1.02375
		Pantropical	0.176512				Pantropical	1.02375
		Pantropical	0.176512				Pantropical	1.02375
		Pantropical	0.181454				Pantropical	1.02375
		Pantropical	0.181333				Pantropical	1.02375
		Pantropical	0.205924				Pantropical	1.02375
		Pantropical	0.171934				Pantropical	0.342857
		Pantropical	0.413223				Pantropical	0
		Pantropical	0.413223				Pantropical	0
		Pantropical	0.369295				Pantropical	0
		Pantropical	0.369295				Pantropical	0
		Pantropical	0.369295				Pantropical	0
		Pantropical	0.4158				Pantropical	0
		Pantropical	0.4158				Pantropical	0
		Pantropical	0.414938				Pantropical	0
		Pantropical	0.361664				Pantropical	0
		Pantropical	0.460581				Pantropical	0
		Pantropical	0.36036				Pantropical	0
		Pantropical	0.440647				Pantropical	0
		Pantropical	0.319489				Pantropical	0
		Pantropical	0.361664				Pantropical	0
		Pantropical	0.4				Pantropical	0
		Pantropical	0.463617				Pantropical	0
		Pantropical	0.361664				Pantropical	0
		Pantropical	0.361664				Pantropical	0
		Pantropical	0.361664				Pantropical	0
		Pantropical	0.361664				Pantropical	0
		Pantropical	0.361664				Pantropical	0
		Pantropical	0.361664				Pantropical	0
		Pantropical	0.361664				Pantropical	0
		Pantropical	0.361664				Pantropical	0
		Pantropical	0.361664				Pantropical	0
		Pantropical	0.361664				Pantropical	0
		Pantropical	0.361664				Pantropical	0
		Pantropical	0.361664				Pantropical	0
		Pantropical	0.361664				Pantropical	0
		Pantropical	0.361664				Pantropical	0
		Pantropical	0.361664				Pantropical	0
		Pantropical	0.361664				Pantropical	0
		Pantropical	0.361664				Pantropical	0
		Pantropical	0.403255				Pantropical	0
		Pantropical	0.403255				Pantropical	0
		Pantropical	0.403255				Pantropical	0
		Pantropical	0.463617				Pantropical	0
		Pantropical	0				Pantropical	0.0461049
		Pantropical	0				Pantropical	0.0510563
		Pantropical	0				Pantropical	0.047619
		Pantropical	0				Pantropical	0.047619
		Pantropical	0				Pantropical	0.0595238
		Pantropical	0				Pantropical	0.0575658
		Pantropical	0				Pantropical	0.0575658
		Pantropical	0				Pantropical	0.0575658
		Pantropical	0				Pantropical	0.0575658
		Pantropical	0				Pantropical	0.0575658
		Pantropical	0				Pantropical	0.0575658
		Pantropical	0				Pantropical	0.0575658
		Pantropical	0				Pantropical	0.0575658
		Pantropical	0				Pantropical	0.0575658
		Pantropical	0				Pantropical	0.0575658
		Pantropical	0				Pantropical	0.0575658
		Pantropical	0				Pantropical	0.0575658
		Pantropical	0				Pantropical	0.0575658
		Pantropical	0				Pantropical	0.0575658
		Pantropical	0				Pantropical	0.0575658
		Pantropical	0				Pantropical	0.0575658
		Pantropical	0				Pantropical	0.0673235
		Pantropical	0				Pantropical	0.0556439
		Pantropical	0				Pantropical	0.0575658
		Pantropical	0				Pantropical	0.0575658
		Pantropical	0				Pantropical	0.0510563
		Pantropical	0				Pantropical	0.0461049
		Pantropical	0				Pantropical	0.0771757
		Pantropical	0				Pantropical	0.0432836
		Pantropical	0				Pantropical	0.0461049
		Pantropical	0				Pantropical	0.0953947
		Pantropical	0				Pantropical	0.0953947
		Pantropical	0				Pantropical	0.0419682
		Pantropical	0				Pantropical	0.0631741
		Pantropical	0				Pantropical	0.0631741
		Pantropical	0				Pantropical	0.0492264
		Pantropical	0				Pantropical	0.0576653
		Pantropical	0.239316				Pantropical	0.0414365
		Pantropical	0.340081				Pantropical	0.0440529
		Pantropical	0.270707				Pantropical	0.0414365
		Pantropical	0.425316				Pantropical	0.0498575
		Pantropical	0.425316				Pantropical	0.0390625
		Pantropical	0.425316				Pantropical	0.0321716
		Pantropical	0.425316				Pantropical	0.0341394
		Pantropical	0.425316				Pantropical	0.0455729
		Pantropical	0.425316				Pantropical	0.0414365
		Pantropical	0.425316				Pantropical	0.0469169
		Pantropical	0.340102				Pantropical	0.0469169
		Pantropical	0.340102				Pantropical	0.0469169
		Pantropical	0.340102				Pantropical	0.0469169
		Pantropical	0.340102				Pantropical	0.0469169
		Pantropical	0.340102				Pantropical	0.0469169
		Pantropical	0.340102				Pantropical	0.0469169
		Pantropical	0.340102				Pantropical	0.0469169
		Pantropical	0.340102				Pantropical	0.0469169
		Pantropical	0.340102				Pantropical	0.0469169
		Pantropical	0.340102				Pantropical	0.0469169
		Pantropical	0.340102				Pantropical	0.0469169
		Pantropical	0.340102				Pantropical	0.0469169
		Pantropical	0.340102				Pantropical	0.0469169
		Pantropical	0.340102				Pantropical	0.0469169
		Pantropical	0.340102				Pantropical	0.0469169
		Pantropical	0.340102				Pantropical	0.0469169
		Pantropical	0.340102				Pantropical	0.0469169
		Pantropical	0.340102				Pantropical	0.0483425
		Pantropical	0.340102				Pantropical	0.0469169
		Pantropical	0.340102				Pantropical	0.0303797
		Pantropical	0.270707				Pantropical	0.0443038
		Pantropical	0.510101				Pantropical	0.0380228
		Pantropical	0.338028				Pantropical	0.0391134
		Pantropical	0.51269				Pantropical	0.0312907
		Pantropical	0.428571				Pantropical	0.03125
		Pantropical	0.280936				Pantropical	0.0469799
		Pantropical	0.287749				Pantropical	0.0443038
							Pantropical	0
							Pantropical	0
							Pantropical	0
							Pantropical	0
							Pantropical	0
							Pantropical	0
							Pantropical	0
							Pantropical	0
							Pantropical	0
							Pantropical	0
							Pantropical	0
							Pantropical	0
							Pantropical	0
							Pantropical	0
							Pantropical	0
							Pantropical	0.0424528
							Pantropical	0.0424528
							Pantropical	0.0424528
							Pantropical	0.0424528
							Pantropical	0.0424528
							Pantropical	0.0424528
							Pantropical	0.0424528
							Pantropical	0.0424528
							Pantropical	0.0424528
							Pantropical	0.0424528
							Pantropical	0.0424528
							Pantropical	0.0424528
							Pantropical	0.0424528
							Pantropical	0.0424528
							Pantropical	0.0424528
							Pantropical	0.0424528
							Pantropical	0.0424528
							Pantropical	0.0424528
							Pantropical	0.0424528
							Pantropical	0
							Pantropical	0
							Pantropical	0
							Pantropical	0.667954
							Pantropical	1.40841
							Pantropical	1.40841
							Pantropical	1.40841
							Pantropical	1.40841
							Pantropical	1.40841
							Pantropical	1.40841
							Pantropical	1.40841
							Pantropical	1.40841
							Pantropical	1.40841
							Pantropical	1.40841
							Pantropical	1.40841
							Pantropical	1.40841
							Pantropical	1.40841
							Pantropical	0.915344
							Pantropical	0.907975
							Pantropical	1.57373
							Pantropical	1.57373
							Pantropical	1.57373
							Pantropical	1.57373
							Pantropical	1.57373
							Pantropical	1.57373
							Pantropical	1.57373
							Pantropical	1.57373
							Pantropical	1.57373
							Pantropical	1.57373
							Pantropical	1.57373
							Pantropical	1.57373
							Pantropical	1.57373
							Pantropical	1.57373
							Pantropical	1.57373
							Pantropical	1.57373
							Pantropical	1.57373
							Pantropical	1.57373
							Pantropical	1.57373
							Pantropical	1.57373
							Pantropical	1.24176
							Pantropical	0.159312
							Pantropical	0.338608
							Pantropical	0.338608
							Pantropical	0.338608
							Pantropical	0.338608
							Pantropical	0.338608
							Pantropical	0.338608
							Pantropical	0.338608
							Pantropical	0.338608
							Pantropical	0.220846
							Pantropical	0.220846
							Pantropical	0.219136
							Pantropical	0.507087
							Pantropical	0.511076
							Pantropical	0.511076
							Pantropical	0.218014
							Pantropical	0.502347
							Pantropical	0.220846
							Pantropical	0.220846
							Pantropical	0.220846
							Pantropical	0.220846
							Pantropical	0.220846
							Pantropical	0.220846
							Pantropical	0.220846
							Pantropical	0.220846
							Pantropical	0.220846
							Pantropical	0.220846
							Pantropical	0.220846
							Pantropical	0.220846
							Pantropical	0.220846
							Pantropical	0.220846
							Pantropical	0.220846
							Pantropical	0.220846
							Pantropical	0.220846
							Pantropical	0.220846
							Pantropical	0.220846
							Pantropical	0.220846
							Pantropical	0.027115
							Pantropical	0.013683
							Pantropical	0.0401302
							Pantropical	0.013683
							Pantropical	0.013683
							Pantropical	0.013683
							Pantropical	0.0152091
							Pantropical	0.0152091
							Pantropical	0.0152091
							Pantropical	0.0152091
							Pantropical	0.0152091
							Pantropical	0.0152091
							Pantropical	0.0152091
							Pantropical	0.0152091
							Pantropical	0.0152091
							Pantropical	0.0152091
							Pantropical	0.0152091
							Pantropical	0.0152091
							Pantropical	0.0152091
							Pantropical	0.0152091
							Pantropical	0.0152091
							Pantropical	0.0152091
							Pantropical	0.0152091
							Pantropical	0.0152091
							Pantropical	0.0152091
							Pantropical	0.0152091
							Pantropical	0.0144231
							Pantropical	0.0152091
							Pantropical	0.0144231
							Pantropical	0.0144231
							Pantropical	0.013683
							Pantropical	0.0468948
							Pantropical	0.0468948
							Pantropical	0.0300481
							Pantropical	0.0421893
							Pantropical	0.0124224
							Pantropical	0.013683
							Pantropical	0.0371429
							Pantropical	0.0293716
							Pantropical	0.0314557
							Pantropical	0.0322339
							Pantropical	0.0389805
							Pantropical	0.0389805
							Pantropical	0.0389805
							Pantropical	0.0330261
							Pantropical	0.0399693
							Pantropical	0.0420372
							Pantropical	0.0399693
							Pantropical	0.0399693
							Pantropical	0.0399693
							Pantropical	0.0399693
							Pantropical	0.0399693
							Pantropical	0.0399693
							Pantropical	0.0399693
							Pantropical	0.0399693
							Pantropical	0.0399693
							Pantropical	0.0399693
							Pantropical	0.0399693
							Pantropical	0.0399693
							Pantropical	0.0399693
							Pantropical	0.0399693
							Pantropical	0.0399693
							Pantropical	0.0389805
							Pantropical	0.0389805
							Pantropical	0.0389805
							Pantropical	0.0409771
							Pantropical	0.0380673
							Pantropical	0.046851
							Pantropical	0.0380673
							Pantropical	0.0363382
							Pantropical	0.0363382
							Pantropical	0.0371694
							Pantropical	0.0371694
							Pantropical	0.0355191
							Pantropical	0.0290404
							Pantropical	0.0290404
							Pantropical	0.0269006
							Pantropical	0.0279465
							Pantropical	0.0332937
							Pantropical	0.0346106
							Pantropical	0.036036
							Pantropical	0.011583
							Pantropical	0.011583
							Pantropical	0.0120643
							Pantropical	0.011583
							Pantropical	0.011583
							Pantropical	0.011583
							Pantropical	0.0111248
							Pantropical	0.0107015
							Pantropical	0.0234858
							Pantropical	0.0103093
							Pantropical	0.0103093
							Pantropical	0.0103093
							Pantropical	0.0103093
							Pantropical	0.0103093
							Pantropical	0.0103093
							Pantropical	0.0103093
							Pantropical	0.0103093
							Pantropical	0.0103093
							Pantropical	0.0103093
							Pantropical	0.0103093
							Pantropical	0.0103093
							Pantropical	0.0103093
							Pantropical	0.0103093
							Pantropical	0.0103093
							Pantropical	0.0103093
							Pantropical	0.0107015
							Pantropical	0.0107015
							Pantropical	0.021764
							Pantropical	0.021764
							Pantropical	0.036036
							Pantropical	0.0331126
							Pantropical	0.0331126
							Pantropical	0.0331126
							Pantropical	0.0296209
							Pantropical	0.03125
							Pantropical	0.0331126
							Pantropical	0.0351617
							Pantropical	0.0351617
							Pantropical	0.0331126
							Pantropical	0.0331126
							Pantropical	0.0490716
							Pantropical	0.0168776
							Pantropical	0.0168776
							Pantropical	0.0168776
							Pantropical	0.015894
							Pantropical	0.015894
							Pantropical	0.015894
							Pantropical	0.015894
							Pantropical	0.015894
							Pantropical	0.015894
							Pantropical	0.015894
							Pantropical	0.015894
							Pantropical	0.015894
							Pantropical	0.015894
							Pantropical	0.015894
							Pantropical	0.015894
							Pantropical	0.015894
							Pantropical	0.015894
							Pantropical	0.015894
							Pantropical	0.015894
							Pantropical	0.015894
							Pantropical	0.015894
							Pantropical	0.015894
							Pantropical	0.0331126
							Pantropical	0.0490066
							Pantropical	0.0463079
							Pantropical	0.03125
							Pantropical	0.105159
							Pantropical	0.105159
							Pantropical	0.105159
							Pantropical	0.105159
							Pantropical	0.105159
							Pantropical	0.105159
							Pantropical	0.105159
							Pantropical	0.105159
							Pantropical	0.105159
							Pantropical	0.105159
							Pantropical	0.105159
							Pantropical	0.105159
							Pantropical	0.105159
							Pantropical	0.078056
							Pantropical	0.210317
							Pantropical	0.209073
							Pantropical	0.0779412
							Pantropical	0.0429498
							Pantropical	0.0429498
							Pantropical	0.0429498
							Pantropical	0.0429498
							Pantropical	0.0429498
							Pantropical	0.0429498
							Pantropical	0.0429498
							Pantropical	0.0429498
							Pantropical	0.0429498
							Pantropical	0.0429498
							Pantropical	0.0429498
							Pantropical	0.0429498
							Pantropical	0.0429498
							Pantropical	0.0429498
							Pantropical	0.0429498
							Pantropical	0.0429498
							Pantropical	0.0429498
							Pantropical	0.0429498
							Pantropical	0.0507177
							Pantropical	0.0615563
							Pantropical	0
							Pantropical	0
							Pantropical	0
							Pantropical	0
							Pantropical	0
							Pantropical	0
							Pantropical	0
							Pantropical	0
							Pantropical	0
							Pantropical	0
							Pantropical	0
							Pantropical	0
							Pantropical	0
							Pantropical	0
							Pantropical	0
							Pantropical	0
							Pantropical	0
							Pantropical	0
							Pantropical	0
							Pantropical	0
							Pantropical	0
							Pantropical	0
							Pantropical	0
							Pantropical	0
							Pantropical	0
							Pantropical	0
							Pantropical	0
							Pantropical	0
							Pantropical	0
							Pantropical	0
							Pantropical	0
							Pantropical	0
							Pantropical	0
							Pantropical	0
							Pantropical	0
							Pantropical	0
							Pantropical	0.0911925
							Pantropical	1.3743
							Pantropical	1.3743
							Pantropical	1.3743
							Pantropical	1.3743
							Pantropical	1.3743
							Pantropical	1.3743
							Pantropical	1.3743
							Pantropical	1.3743
							Pantropical	1.3743
							Pantropical	1.3743
							Pantropical	1.3743
							Pantropical	1.3743
							Pantropical	0.677686
							Pantropical	0.677686
							Pantropical	0.677686
							Pantropical	0.677686
							Pantropical	0.677686
							Pantropical	0.677686
							Pantropical	0.677686
							Pantropical	0.677686
							Pantropical	0.677686
							Pantropical	0.677686
							Pantropical	0.677686
							Pantropical	0.677686
							Pantropical	0.677686
							Pantropical	0.677686
							Pantropical	0.677686
							Pantropical	0.677686
							Pantropical	0.677686
							Pantropical	0.677686
							Pantropical	0.677686
							Pantropical	0.677686
							Pantropical	0.677686
							Pantropical	0.846154
							Pantropical	0.677686
							Pantropical	0.677686
							Pantropical	0.677686
							Pantropical	0
							Pantropical	0
							Pantropical	0
							Pantropical	0
							Pantropical	0
							Pantropical	0
							Pantropical	0
							Pantropical	0
							Pantropical	0
							Pantropical	0
							Pantropical	0
							Pantropical	0
							Pantropical	0
							Pantropical	0
							Pantropical	0
							Pantropical	0
							Pantropical	0
							Pantropical	0
							Pantropical	0
							Pantropical	0
							Pantropical	0
							Pantropical	0
							Pantropical	0
							Pantropical	0
							Pantropical	0
							Pantropical	0
							Pantropical	0
							Pantropical	0
							Pantropical	0
							Pantropical	0
							Pantropical	0
							Pantropical	0
							Pantropical	0
							Pantropical	0
							Pantropical	0
							Pantropical	0
							Pantropical	0
							Pantropical	0
							Pantropical	0
							Pantropical	0
							Pantropical	0
							Pantropical	0
							Pantropical	0
							Pantropical	0
							Pantropical	0
							Pantropical	0
							Pantropical	0
							Pantropical	0
							Pantropical	0
							Pantropical	0
							Pantropical	0
							Pantropical	0
							Pantropical	0
							Pantropical	0
							Pantropical	0
							Pantropical	0
							Pantropical	0
							Pantropical	0
							Pantropical	0
							Pantropical	0
							Pantropical	0
							Pantropical	0
							Pantropical	0
							Pantropical	0
							Pantropical	0
							Pantropical	0
							Pantropical	0
							Pantropical	0
							Pantropical	0
							Pantropical	0
							Pantropical	0
							Pantropical	0
							Pantropical	0
							Pantropical	0
							Pantropical	0.279793
							Pantropical	0.279793
							Pantropical	0.279793
							Pantropical	0.279793
							Pantropical	0.279793
							Pantropical	0.329863
							Pantropical	0.331156
							Pantropical	0.32772
							Pantropical	0.32772
							Pantropical	0.32772
							Pantropical	0.32772
							Pantropical	0.32772
							Pantropical	0.32772
							Pantropical	0.32772
							Pantropical	0.32772
							Pantropical	0.400633
							Pantropical	0.400633
							Pantropical	0.400633
							Pantropical	0.400633
							Pantropical	0.400633
							Pantropical	0.400633
							Pantropical	0.400633
							Pantropical	0.400633
							Pantropical	0.400633
							Pantropical	0.400633
							Pantropical	0.400633
							Pantropical	0.400633
							Pantropical	0.400633
							Pantropical	0.400633
							Pantropical	0.400633
							Pantropical	0.400633
							Pantropical	0.400633
							Pantropical	0.400633
							Pantropical	0.400633
							Pantropical	0.400633
							Pantropical	0.275749
							Pantropical	0.279793
							Pantropical	0
							Pantropical	0
							Pantropical	0
							Pantropical	0
							Pantropical	0
							Pantropical	0
							Pantropical	0
							Pantropical	0
							Pantropical	0
							Pantropical	0
							Pantropical	0
							Pantropical	0
							Pantropical	0
							Pantropical	0
							Pantropical	0
							Pantropical	0
							Pantropical	0
							Pantropical	0
							Pantropical	0
							Pantropical	0
							Pantropical	0
							Pantropical	0
							Pantropical	0
							Pantropical	0
							Pantropical	0
							Pantropical	0
							Pantropical	0
							Pantropical	0
							Pantropical	0
							Pantropical	0
							Pantropical	0
							Pantropical	0
							Pantropical	0
							Pantropical	0
							Pantropical	0
							Pantropical	0
							Pantropical	0
							Pantropical	0
							Pantropical	0
							Pantropical	0
							Pantropical	0
							Pantropical	0
							Pantropical	0
							Pantropical	0
							Pantropical	0
							Pantropical	0
							Pantropical	0
							Pantropical	0
							Pantropical	0
							Pantropical	0
							Pantropical	0
							Pantropical	0
							Pantropical	0
							Pantropical	0
							Pantropical	0
							Pantropical	0
							Pantropical	0
							Pantropical	0
							Pantropical	0
							Pantropical	0
							Pantropical	0
							Pantropical	0
							Pantropical	0
							Pantropical	0
							Pantropical	0
							Pantropical	0
							Pantropical	0
							Pantropical	0
							Pantropical	0
							Pantropical	0
							Pantropical	0
							Pantropical	0
							Pantropical	0
							Pantropical	0.183956
							Pantropical	0
							Pantropical	0
							Pantropical	0
							Pantropical	0
							Pantropical	0
							Pantropical	0
							Pantropical	0
							Pantropical	0
							Pantropical	0
							Pantropical	0
							Pantropical	0
							Pantropical	0
							Pantropical	0
							Pantropical	0
							Pantropical	0
							Pantropical	0
							Pantropical	0
							Pantropical	0
							Pantropical	0
							Pantropical	0
							Pantropical	0
							Pantropical	0
							Pantropical	0
							Pantropical	0
							Pantropical	0
							Pantropical	0
							Pantropical	0
							Pantropical	0
							Pantropical	0
							Pantropical	0
							Pantropical	0
							Pantropical	0
							Pantropical	0
							Pantropical	0
							Pantropical	0
							Pantropical	0
							Pantropical	0
							Pantropical	0
							Pantropical	0
							Pantropical	0
							Pantropical	0
							Pantropical	0
							Pantropical	0
							Pantropical	0
							Pantropical	0
							Pantropical	0
							Pantropical	0
							Pantropical	0
							Pantropical	0
							Pantropical	0
							Pantropical	0
							Pantropical	0
							Pantropical	0
							Pantropical	0
							Pantropical	0
							Pantropical	0
							Pantropical	0
							Pantropical	0
							Pantropical	0
							Pantropical	0
							Pantropical	0
							Pantropical	0
							Pantropical	0
							Pantropical	0
							Pantropical	0
							Pantropical	0
							Pantropical	0
							Pantropical	0
							Pantropical	0
							Pantropical	0
							Pantropical	0
							Pantropical	0
							Pantropical	0
							Pantropical	0
							Pantropical	0.172249
							Pantropical	0.172249
							Pantropical	0.172249
							Pantropical	0.172249
							Pantropical	0.172249
							Pantropical	0.172249
							Pantropical	0.172249
							Pantropical	0.113208
							Pantropical	0.113208
							Pantropical	0.113208
							Pantropical	0.113208
							Pantropical	0.113208
							Pantropical	0.113208
							Pantropical	0.113208
							Pantropical	0
							Pantropical	0
							Pantropical	0.0836237
							Pantropical	0.342857
							Pantropical	0.342857
							Pantropical	0.342857
							Pantropical	0.342857
							Pantropical	0.342857
							Pantropical	0.342857
							Pantropical	0.342857
							Pantropical	0.342857
							Pantropical	0.342857
							Pantropical	0.342857
							Pantropical	0.342857
							Pantropical	0.342857
							Pantropical	0.342857
							Pantropical	0.342857
							Pantropical	0.342857
							Pantropical	0.342857
							Pantropical	0.342857
							Pantropical	0.342857
							Pantropical	0.342857
							Pantropical	0.342857
