# Supplementary material for: Comparative analysis of Diospyros (Ebenaceae) plastomes: Insights into genomic features, mutational hotspots, and adaptive evolution
Source: Ecol Evol. 2023 Jul 12;13(7):e10301. doi: 10.1002/ece3.10301 (PMC10338900; doi:10.1002/ece3.10301)
Supplement: Supplementary file 1 — Supplementary material [file ECE3-13-e10301-s001.zip › Supplementary file/Table S7.xlsx]

## Sheet: Table S7
Table S7 The condon type, number of codons, amino acid, and the relative synonymous codon usage (RSCU).
Amino acid	Codon type	RSCU value	Number of codons	Percentage of codons	Number of codons encoding amino acids	Percentage of codons encoding amino acids
Phe	UUU	1.3	33231	0.0353407	50951	0.0541856
	UUC	0.7	17720	0.0188449
Leu	UUA	1.95	31564	0.0335678	97080	0.103243
	UUG	1.24	20105	0.0213814
	CUU	1.27	20595	0.0219025
	CUC	0.38	6146	0.00653618
	CUA	0.8	12956	0.0137785
	CUG	0.35	5714	0.00607675
Ile	AUU	1.47	39270	0.041763	80209	0.085301
	AUC	0.6	15942	0.0169541
	AUA	0.93	24997	0.0265839
Met	AUG	1	21854	0.0232414	21854	0.0232414
Val	GUU	1.45	18378	0.0195447	50637	0.0538517
	GUC	0.44	5601	0.00595658
	GUA	1.53	19375	0.020605
	GUG	0.58	7283	0.00774536
Ser	UCU	1.76	20748	0.0220652	52648	0.0559903
	UCC	0.97	11476	0.0122046
	UCA	1.17	13786	0.0146612
	UCG	0.56	6638	0.00705941
Pro	CCU	1.65	16172	0.0171987	39247	0.0417386
	CCC	0.72	7113	0.00756457
	CCA	1.17	11437	0.0121631
	CCG	0.46	4525	0.00481227
Thr	ACU	1.67	19531	0.0207709	46767	0.049736
	ACC	0.76	8943	0.00951074
	ACA	1.22	14251	0.0151557
	ACG	0.35	4042	0.00429861
Ala	GCU	1.83	23688	0.0251918	51639	0.0549173
	GCC	0.6	7810	0.00830582
	GCA	1.15	14844	0.0157864
	GCG	0.41	5297	0.00563328
Tyr	UAU	1.63	28649	0.0304678	35110	0.0373389
	UAC	0.37	6461	0.00687117
TER	UAA	1.71	1360	0.00144634	1828	0.00194405
	UAG	0.59	468	0.000497711
His	CAU	1.55	18282	0.0194426	23526	0.0250195
	CAC	0.45	5244	0.00557691
Gln	CAA	1.53	26616	0.0283057	34731	0.0369359
	CAG	0.47	8115	0.00863018
Asn	AAU	1.59	36749	0.039082	46361	0.0493042
	AAC	0.41	9612	0.0102222
Lys	AAA	1.51	37514	0.0398956	49791	0.052952
	AAG	0.49	12277	0.0130564
Asp	GAU	1.6	31643	0.0336518	39463	0.0419683
	GAC	0.4	7820	0.00831645
Glu	GAA	1.52	38297	0.0407283	50259	0.0534497
	GAG	0.48	11962	0.0127214
Cys	UGU	1.48	7411	0.00788149	10001	0.0106359
	UGC	0.52	2590	0.00275443
TER	UGA	0.7	556	0.000591298	556	0.000591298
Trp	UGG	1	17207	0.0182994	17207	0.0182994
Arg	CGU	1.39	13211	0.0140497	34038	0.0361989
	CGC	0.34	3211	0.00341485
	CGA	1.44	13688	0.014557
	CGG	0.41	3928	0.00417737
Ser	AGU	1.22	14402	0.0153163	18214	0.0193703
	AGC	0.32	3812	0.004054
Arg	AGA	1.82	17268	0.0183643	22972	0.0244304
	AGG	0.6	5704	0.00606612
Gly	GGU	1.29	20956	0.0222864	65216	0.0693562
	GGC	0.42	6787	0.00721787
	GGA	1.61	26213	0.0278771
	GGG	0.69	11260	0.0119748
