# Supplementary material for: Comparative analysis of Diospyros (Ebenaceae) plastomes: Insights into genomic features, mutational hotspots, and adaptive evolution
Source: Ecol Evol. 2023 Jul 12;13(7):e10301. doi: 10.1002/ece3.10301 (PMC10338900; doi:10.1002/ece3.10301)
Supplement: Supplementary file 1 — Supplementary material [file ECE3-13-e10301-s001.zip › Supplementary file/Table S8.xlsx]

## Sheet: Table S8
	Table S8 ENC and PR2 plots datas of protein-coding genes in cp genomes of 45 Diospyros species.
序号	Habit	Species	CDS	GC3s	ENCexp	ENCobs	(ENCexp-ENCobs)/ENCexp	A3/(A3+T3)	G3/(G3+C3)
520	Pantropical	Diospyros calciphila MG049695	ycf68_CDS	0.55	59.9757	47.96	0.200343	0.472534	0.478321		ENCexp=2＋GC3s＋29/[GC3s2＋(1-GC3s)2
832	Pantropical	Diospyros erudita MG049697	ycf68_CDS	0.55	59.9757	47.96	0.200343	0.472534	0.478321
936	Pantropical	Diospyros flavocarpa MG049699	ycf68_CDS	0.55	59.9757	47.96	0.200343	0.472534	0.478321
988	Pantropical	Diospyros glans MG049701	ycf68_CDS	0.55	59.9757	47.96	0.200343	0.472534	0.478321
1144	Pantropical	Diospyros impolita MG049702	ycf68_CDS	0.55	59.9757	47.96	0.200343	0.472534	0.478321
1196	Pantropical	Diospyros inexplorata MG049703	ycf68_CDS	0.55	59.9757	47.96	0.200343	0.472534	0.478321
1248	Pantropical	Diospyros labillardierei MG049704	ycf68_CDS	0.55	59.9757	47.96	0.200343	0.472534	0.478321
1404	Pantropical	Diospyros minimifolia MG049707	ycf68_CDS	0.55	59.9757	47.96	0.200343	0.472534	0.478321
1508	Pantropical	Diospyros nigrocortex ON881766	ycf68_CDS	0.55	59.9757	47.96	0.200343	0.472534	0.478321
1612	Pantropical	Diospyros pancheri MG049709	ycf68_CDS	0.55	59.9757	47.96	0.200343	0.472534	0.478321
1664	Pantropical	Diospyros parviflora MG049713	ycf68_CDS	0.55	59.9757	47.96	0.200343	0.472534	0.478321
1716	Pantropical	Diospyros perplexa MG049717	ycf68_CDS	0.55	59.9757	47.96	0.200343	0.472534	0.478321
1768	Pantropical	Diospyros pustulata MG049719	ycf68_CDS	0.55	59.9757	47.96	0.200343	0.472534	0.478321
1820	Pantropical	Diospyros revolutissima MG049721	ycf68_CDS	0.55	59.9757	47.96	0.200343	0.472534	0.478321
2028	Pantropical	Diospyros tridentata MG049723	ycf68_CDS	0.55	59.9757	47.96	0.200343	0.472534	0.478321
2080	Pantropical	Diospyros trisulca MG049724	ycf68_CDS	0.55	59.9757	47.96	0.200343	0.472534	0.478321
2132	Pantropical	Diospyros umbrosa MG049726	ycf68_CDS	0.55	59.9757	47.96	0.200343	0.472534	0.478321
2184	Pantropical	Diospyros veillonii MG049727	ycf68_CDS	0.55	59.9757	47.96	0.200343	0.472534	0.478321
2340	Pantropical	Diospyros yaouhensis MG049731	ycf68_CDS	0.55	59.9757	47.96	0.200343	0.472534	0.478321
52	(Sub) Temperate	Diospyros deyangensis MF288575	ycf68_CDS	0.518	60.4429	48.66	0.194943	0.589986	0.512609
208	(Sub) Temperate	Diospyros kaki KT223565	ycf68_CDS	0.518	60.4429	48.66	0.194943	0.589986	0.512609
312	(Sub) Temperate	Diospyros morrisiana	ycf68_CDS	0.518	60.4429	48.66	0.194943	0.589986	0.512609
364	(Sub) Temperate	Diospyros oleifera KM522850	ycf68_CDS	0.518	60.4429	48.66	0.194943	0.589986	0.512609
416	(Sub) Temperate	Diospyros virginiana MF288577	ycf68_CDS	0.518	60.4429	48.66	0.194943	0.589986	0.512609
884	Pantropical	Diospyros ferrea MG049698	ycf68_CDS	0.479	60.3769	60.44	-0.00104563	0.494471	0.538791
1092	Pantropical	Diospyros hasseltii ON881551	ycf68_CDS	0.479	60.3769	60.56	-0.00303315	0.494471	0.538791
2236	Pantropical	Diospyros vieillardii MG049728	ycf68_CDS	0.479	60.3769	60.44	-0.00104563	0.494471	0.538791
468	Pantropical	Diospyros blancoi KX426216	ycf68_CDS	0.473	60.3044	60.44	-0.00224919	0.501325	0.531616
572	Pantropical	Diospyros cathayensis MF288576	ycf68_CDS	0.473	60.3044	60.2	0.00173062	0.501325	0.531616
624	Pantropical	Diospyros celebica MN885893	ycf68_CDS	0.473	60.3044	60.44	-0.00224919	0.501325	0.531616
676	Pantropical	Diospyros crassiflora MZ274087	ycf68_CDS	0.473	60.3044	60.44	-0.00224919	0.501325	0.531616
728	Pantropical	Diospyros dumetorum ON881445	ycf68_CDS	0.473	60.3044	60.44	-0.00224919	0.501325	0.531616
780	Pantropical	Diospyros eriantha	ycf68_CDS	0.473	60.3044	60.44	-0.00224919	0.501325	0.531616
1040	Pantropical	Diospyros hainanensis MH778100	ycf68_CDS	0.473	60.3044	60.62	-0.00523405	0.501325	0.531616
1300	Pantropical	Diospyros maclurei MH778101	ycf68_CDS	0.473	60.3044	60.44	-0.00224919	0.501325	0.531616
1352	Pantropical	Diospyros mespiliformis MZ274088	ycf68_CDS	0.473	60.3044	60.44	-0.00224919	0.501325	0.531616
1456	Pantropical	Diospyros nigra MZ929416	ycf68_CDS	0.473	60.3044	60.44	-0.00224919	0.501325	0.531616
1560	Pantropical	Diospyros olen MG049708	ycf68_CDS	0.473	60.3044	60.44	-0.00224919	0.501325	0.531616
1872	Pantropical	Diospyros rhombifolia MF288578	ycf68_CDS	0.473	60.3044	60.2	0.00173062	0.501325	0.531616
1924	Pantropical	Diospyros strigosa	ycf68_CDS	0.473	60.3044	60.44	-0.00224919	0.501325	0.531616
1976	Pantropical	Diospyros sutchuensis OK641590	ycf68_CDS	0.473	60.3044	60.44	-0.00224919	0.501325	0.531616
2288	Pantropical	Diospyros xishuangbannaensis ON881559	ycf68_CDS	0.473	60.3044	60.44	-0.00224919	0.501325	0.531616
104	(Sub) Temperate	Diospyros glaucifolia KM504956	ycf68_CDS	0.466	60.199	60.04	0.00264194	0.495152	0.524133
156	(Sub) Temperate	Diospyros jinzaoshi KM522848	ycf68_CDS	0.466	60.199	60.04	0.00264194	0.495152	0.524133
260	(Sub) Temperate	Diospyros lotus KM522849	ycf68_CDS	0.466	60.199	60.04	0.00264194	0.495152	0.524133
414	(Sub) Temperate	Diospyros virginiana MF288577	ycf2_CDS	0.346	55.3206	53.41	0.0345371	0.471619	0.552659
1090	Pantropical	Diospyros hasseltii ON881551	ycf2_CDS	0.346	55.3206	53.18	0.0386947	0.471907	0.552986
1298	Pantropical	Diospyros maclurei MH778101	ycf2_CDS	0.346	55.3206	53.43	0.0341756	0.471396	0.555812
50	(Sub) Temperate	Diospyros deyangensis MF288575	ycf2_CDS	0.345	55.2599	53.23	0.0367333	0.470385	0.554387
102	(Sub) Temperate	Diospyros glaucifolia KM504956	ycf2_CDS	0.345	55.2599	53.39	0.0338379	0.471633	0.554199
154	(Sub) Temperate	Diospyros jinzaoshi KM522848	ycf2_CDS	0.345	55.2599	53.23	0.0367333	0.471296	0.554783
258	(Sub) Temperate	Diospyros lotus KM522849	ycf2_CDS	0.345	55.2599	53.39	0.0338379	0.471633	0.554199
310	(Sub) Temperate	Diospyros morrisiana	ycf2_CDS	0.345	55.2599	53.39	0.0338379	0.471653	0.553613
362	(Sub) Temperate	Diospyros oleifera KM522850	ycf2_CDS	0.345	55.2599	53.23	0.0367333	0.470918	0.554199
466	Pantropical	Diospyros blancoi KX426216	ycf2_CDS	0.345	55.2599	53.34	0.0347427	0.472341	0.555275
622	Pantropical	Diospyros celebica MN885893	ycf2_CDS	0.345	55.2599	53.43	0.0331141	0.471415	0.553376
1038	Pantropical	Diospyros hainanensis MH778100	ycf2_CDS	0.345	55.2599	53.16	0.0380001	0.471352	0.554316
1350	Pantropical	Diospyros mespiliformis MZ274088	ycf2_CDS	0.345	55.2599	53.5	0.0318473	0.471786	0.553214
1454	Pantropical	Diospyros nigra MZ929416	ycf2_CDS	0.345	55.2599	53.21	0.0370953	0.471359	0.554689
1506	Pantropical	Diospyros nigrocortex ON881766	ycf2_CDS	0.345	55.2599	53.2	0.0372762	0.471359	0.553353
1922	Pantropical	Diospyros strigosa	ycf2_CDS	0.345	55.2599	53.19	0.0374572	0.472136	0.553353
206	(Sub) Temperate	Diospyros kaki KT223565	ycf2_CDS	0.344	55.1989	53.23	0.0356691	0.471862	0.555673
518	Pantropical	Diospyros calciphila MG049695	ycf2_CDS	0.344	55.1989	53.23	0.0356691	0.471707	0.554148
570	Pantropical	Diospyros cathayensis MF288576	ycf2_CDS	0.344	55.1989	53.15	0.0371184	0.471498	0.555087
674	Pantropical	Diospyros crassiflora MZ274087	ycf2_CDS	0.344	55.1989	53.15	0.0371184	0.471799	0.553937
726	Pantropical	Diospyros dumetorum ON881445	ycf2_CDS	0.344	55.1989	53.04	0.0391112	0.470525	0.554899
778	Pantropical	Diospyros eriantha	ycf2_CDS	0.344	55.1989	53.08	0.0383865	0.469735	0.553043
830	Pantropical	Diospyros erudita MG049697	ycf2_CDS	0.344	55.1989	53.23	0.0356691	0.471707	0.554148
934	Pantropical	Diospyros flavocarpa MG049699	ycf2_CDS	0.344	55.1989	53.23	0.0356691	0.471707	0.554148
986	Pantropical	Diospyros glans MG049701	ycf2_CDS	0.344	55.1989	53.23	0.0356691	0.471707	0.554148
1142	Pantropical	Diospyros impolita MG049702	ycf2_CDS	0.344	55.1989	53.23	0.0356691	0.471707	0.554148
1194	Pantropical	Diospyros inexplorata MG049703	ycf2_CDS	0.344	55.1989	53.23	0.0356691	0.471707	0.554148
1246	Pantropical	Diospyros labillardierei MG049704	ycf2_CDS	0.344	55.1989	53.26	0.0351256	0.472377	0.553749
1402	Pantropical	Diospyros minimifolia MG049707	ycf2_CDS	0.344	55.1989	53.23	0.0356691	0.471707	0.554148
1558	Pantropical	Diospyros olen MG049708	ycf2_CDS	0.344	55.1989	53.09	0.0382054	0.470567	0.553888
1610	Pantropical	Diospyros pancheri MG049709	ycf2_CDS	0.344	55.1989	53.23	0.0356691	0.471707	0.554148
1662	Pantropical	Diospyros parviflora MG049713	ycf2_CDS	0.344	55.1989	53.23	0.0356691	0.471707	0.554148
1714	Pantropical	Diospyros perplexa MG049717	ycf2_CDS	0.344	55.1989	53.23	0.0356691	0.471707	0.554148
1766	Pantropical	Diospyros pustulata MG049719	ycf2_CDS	0.344	55.1989	53.23	0.0356691	0.471707	0.554148
1818	Pantropical	Diospyros revolutissima MG049721	ycf2_CDS	0.344	55.1989	53.23	0.0356691	0.471707	0.554148
1870	Pantropical	Diospyros rhombifolia MF288578	ycf2_CDS	0.344	55.1989	53.15	0.0371184	0.471498	0.555087
1974	Pantropical	Diospyros sutchuensis OK641590	ycf2_CDS	0.344	55.1989	53.08	0.0383865	0.471036	0.555485
2026	Pantropical	Diospyros tridentata MG049723	ycf2_CDS	0.344	55.1989	53.23	0.0356691	0.471707	0.554148
2078	Pantropical	Diospyros trisulca MG049724	ycf2_CDS	0.344	55.1989	53.23	0.0356691	0.471707	0.554148
2130	Pantropical	Diospyros umbrosa MG049726	ycf2_CDS	0.344	55.1989	53.23	0.0356691	0.471707	0.554148
2182	Pantropical	Diospyros veillonii MG049727	ycf2_CDS	0.344	55.1989	53.23	0.0356691	0.471707	0.554148
2234	Pantropical	Diospyros vieillardii MG049728	ycf2_CDS	0.344	55.1989	53.25	0.0353067	0.472427	0.554336
2286	Pantropical	Diospyros xishuangbannaensis ON881559	ycf2_CDS	0.344	55.1989	53.08	0.0383865	0.470945	0.554405
2338	Pantropical	Diospyros yaouhensis MG049731	ycf2_CDS	0.344	55.1989	53.23	0.0356691	0.471707	0.554148
882	Pantropical	Diospyros ferrea MG049698	ycf2_CDS	0.343	55.1377	53.17	0.0356863	0.471671	0.554826
1253	Pantropical	Diospyros maclurei MH778101	atpF_CDS	0.324	53.9298	54.55	-0.0114996	0.532434	0.563872
293	(Sub) Temperate	Diospyros morrisiana	rpl2_CDS	0.321	53.732	55.36	-0.0302992	0.511144	0.496631
709	Pantropical	Diospyros dumetorum ON881445	rpl2_CDS	0.321	53.732	54.95	-0.0226687	0.505697	0.496631
1281	Pantropical	Diospyros maclurei MH778101	rpl2_CDS	0.321	53.732	55.21	-0.0275076	0.511144	0.496631
2269	Pantropical	Diospyros xishuangbannaensis ON881559	rpl2_CDS	0.321	53.732	54.66	-0.0172716	0.511144	0.508344
421	Pantropical	Diospyros blancoi KX426216	atpF_CDS	0.318	53.5323	51	0.0473043	0.521658	0.55747
577	Pantropical	Diospyros celebica MN885893	atpF_CDS	0.318	53.5323	52.79	0.0138666	0.523438	0.559445
33	(Sub) Temperate	Diospyros deyangensis MF288575	rpl2_CDS	0.317	53.4654	54.96	-0.0279551	0.513913	0.502018
85	(Sub) Temperate	Diospyros glaucifolia KM504956	rpl2_CDS	0.317	53.4654	54.61	-0.0214088	0.508437	0.502018
137	(Sub) Temperate	Diospyros jinzaoshi KM522848	rpl2_CDS	0.317	53.4654	54.96	-0.0279551	0.513913	0.502018
189	(Sub) Temperate	Diospyros kaki KT223565	rpl2_CDS	0.317	53.4654	54.96	-0.0279551	0.513913	0.502018
241	(Sub) Temperate	Diospyros lotus KM522849	rpl2_CDS	0.317	53.4654	54.61	-0.0214088	0.508437	0.502018
345	(Sub) Temperate	Diospyros oleifera KM522850	rpl2_CDS	0.317	53.4654	54.96	-0.0279551	0.513913	0.502018
397	(Sub) Temperate	Diospyros virginiana MF288577	rpl2_CDS	0.317	53.4654	54.61	-0.0214088	0.508437	0.502018
449	Pantropical	Diospyros blancoi KX426216	rpl2_CDS	0.317	53.4654	54.61	-0.0214088	0.508437	0.502018
501	Pantropical	Diospyros calciphila MG049695	rpl2_CDS	0.317	53.4654	54.61	-0.0214088	0.508437	0.502018
553	Pantropical	Diospyros cathayensis MF288576	rpl2_CDS	0.317	53.4654	54.61	-0.0214088	0.508437	0.502018
605	Pantropical	Diospyros celebica MN885893	rpl2_CDS	0.317	53.4654	54.61	-0.0214088	0.508437	0.502018
657	Pantropical	Diospyros crassiflora MZ274087	rpl2_CDS	0.317	53.4654	54.61	-0.0214088	0.508437	0.502018
761	Pantropical	Diospyros eriantha	rpl2_CDS	0.317	53.4654	54.71	-0.0232792	0.508437	0.490142
813	Pantropical	Diospyros erudita MG049697	rpl2_CDS	0.317	53.4654	54.61	-0.0214088	0.508437	0.502018
865	Pantropical	Diospyros ferrea MG049698	rpl2_CDS	0.317	53.4654	54.61	-0.0214088	0.508437	0.502018
917	Pantropical	Diospyros flavocarpa MG049699	rpl2_CDS	0.317	53.4654	54.61	-0.0214088	0.508437	0.502018
969	Pantropical	Diospyros glans MG049701	rpl2_CDS	0.317	53.4654	54.61	-0.0214088	0.508437	0.502018
1021	Pantropical	Diospyros hainanensis MH778100	rpl2_CDS	0.317	53.4654	54.61	-0.0214088	0.508437	0.502018
1073	Pantropical	Diospyros hasseltii ON881551	rpl2_CDS	0.317	53.4654	54.61	-0.0214088	0.508437	0.502018
1125	Pantropical	Diospyros impolita MG049702	rpl2_CDS	0.317	53.4654	54.61	-0.0214088	0.508437	0.502018
1177	Pantropical	Diospyros inexplorata MG049703	rpl2_CDS	0.317	53.4654	54.61	-0.0214088	0.508437	0.502018
1229	Pantropical	Diospyros labillardierei MG049704	rpl2_CDS	0.317	53.4654	54.61	-0.0214088	0.508437	0.502018
1333	Pantropical	Diospyros mespiliformis MZ274088	rpl2_CDS	0.317	53.4654	54.19	-0.0135533	0.508437	0.502018
1385	Pantropical	Diospyros minimifolia MG049707	rpl2_CDS	0.317	53.4654	54.61	-0.0214088	0.508437	0.502018
1437	Pantropical	Diospyros nigra MZ929416	rpl2_CDS	0.317	53.4654	54.61	-0.0214088	0.508437	0.502018
1489	Pantropical	Diospyros nigrocortex ON881766	rpl2_CDS	0.317	53.4654	54.61	-0.0214088	0.508437	0.502018
1541	Pantropical	Diospyros olen MG049708	rpl2_CDS	0.317	53.4654	54.61	-0.0214088	0.508437	0.502018
1593	Pantropical	Diospyros pancheri MG049709	rpl2_CDS	0.317	53.4654	54.61	-0.0214088	0.508437	0.502018
1645	Pantropical	Diospyros parviflora MG049713	rpl2_CDS	0.317	53.4654	54.61	-0.0214088	0.508437	0.502018
1697	Pantropical	Diospyros perplexa MG049717	rpl2_CDS	0.317	53.4654	54.61	-0.0214088	0.508437	0.502018
1749	Pantropical	Diospyros pustulata MG049719	rpl2_CDS	0.317	53.4654	54.61	-0.0214088	0.508437	0.502018
1801	Pantropical	Diospyros revolutissima MG049721	rpl2_CDS	0.317	53.4654	54.61	-0.0214088	0.508437	0.502018
1853	Pantropical	Diospyros rhombifolia MF288578	rpl2_CDS	0.317	53.4654	54.61	-0.0214088	0.508437	0.502018
1905	Pantropical	Diospyros strigosa	rpl2_CDS	0.317	53.4654	54.71	-0.0232792	0.508437	0.490142
1957	Pantropical	Diospyros sutchuensis OK641590	rpl2_CDS	0.317	53.4654	54.61	-0.0214088	0.508437	0.502018
2009	Pantropical	Diospyros tridentata MG049723	rpl2_CDS	0.317	53.4654	54.61	-0.0214088	0.508437	0.502018
2061	Pantropical	Diospyros trisulca MG049724	rpl2_CDS	0.317	53.4654	54.61	-0.0214088	0.508437	0.502018
2113	Pantropical	Diospyros umbrosa MG049726	rpl2_CDS	0.317	53.4654	54.61	-0.0214088	0.508437	0.502018
2165	Pantropical	Diospyros veillonii MG049727	rpl2_CDS	0.317	53.4654	54.61	-0.0214088	0.508437	0.502018
2217	Pantropical	Diospyros vieillardii MG049728	rpl2_CDS	0.317	53.4654	54.61	-0.0214088	0.508437	0.502018
2321	Pantropical	Diospyros yaouhensis MG049731	rpl2_CDS	0.317	53.4654	54.61	-0.0214088	0.508437	0.502018
57	(Sub) Temperate	Diospyros glaucifolia KM504956	atpF_CDS	0.313	53.1957	53.41	-0.004028	0.531964	0.565072
161	(Sub) Temperate	Diospyros kaki KT223565	atpF_CDS	0.313	53.1957	50.57	0.0493597	0.522066	0.563191
213	(Sub) Temperate	Diospyros lotus KM522849	atpF_CDS	0.313	53.1957	53.41	-0.004028	0.531964	0.565072
822	Pantropical	Diospyros erudita MG049697	rps14_CDS	0.313	53.1957	39.47	0.258023	0.556861	0.697199
1305	Pantropical	Diospyros mespiliformis MZ274088	atpF_CDS	0.313	53.1957	53.35	-0.00290009	0.519211	0.568665
1758	Pantropical	Diospyros pustulata MG049719	rps14_CDS	0.313	53.1957	39.47	0.258023	0.556861	0.697199
369	(Sub) Temperate	Diospyros virginiana MF288577	atpF_CDS	0.311	53.0598	51.43	0.0307164	0.527669	0.564819
5	(Sub) Temperate	Diospyros deyangensis MF288575	atpF_CDS	0.307	52.7859	51.98	0.0152665	0.527701	0.556693
109	(Sub) Temperate	Diospyros jinzaoshi KM522848	atpF_CDS	0.307	52.7859	51.98	0.0152665	0.527701	0.556693
317	(Sub) Temperate	Diospyros oleifera KM522850	atpF_CDS	0.307	52.7859	51.98	0.0152665	0.527701	0.556693
629	Pantropical	Diospyros crassiflora MZ274087	atpF_CDS	0.307	52.7859	52.64	0.0027631	0.519634	0.574696
681	Pantropical	Diospyros dumetorum ON881445	atpF_CDS	0.307	52.7859	52.98	-0.00367801	0.527701	0.556693
733	Pantropical	Diospyros eriantha	atpF_CDS	0.307	52.7859	51.98	0.0152665	0.527701	0.556693
993	Pantropical	Diospyros hainanensis MH778100	atpF_CDS	0.307	52.7859	51.98	0.0152665	0.527701	0.556693
1045	Pantropical	Diospyros hasseltii ON881551	atpF_CDS	0.307	52.7859	51.98	0.0152665	0.527701	0.556693
1409	Pantropical	Diospyros nigra MZ929416	atpF_CDS	0.307	52.7859	52.12	0.0126142	0.527701	0.556693
1461	Pantropical	Diospyros nigrocortex ON881766	atpF_CDS	0.307	52.7859	51.98	0.0152665	0.527701	0.556693
1513	Pantropical	Diospyros olen MG049708	atpF_CDS	0.307	52.7859	52.27	0.00977256	0.527701	0.556693
1877	Pantropical	Diospyros strigosa	atpF_CDS	0.307	52.7859	51.98	0.0152665	0.527701	0.556693
1929	Pantropical	Diospyros sutchuensis OK641590	atpF_CDS	0.307	52.7859	51.77	0.0192448	0.527701	0.556693
2241	Pantropical	Diospyros xishuangbannaensis ON881559	atpF_CDS	0.307	52.7859	51.98	0.0152665	0.527701	0.556693
1009	Pantropical	Diospyros hainanensis MH778100	petA_CDS	0.303	52.5092	49.38	0.0595932	0.405481	0.554068
265	(Sub) Temperate	Diospyros morrisiana	atpF_CDS	0.302	52.4396	52.52	-0.00153283	0.531509	0.548098
510	Pantropical	Diospyros calciphila MG049695	rps14_CDS	0.302	52.4396	38.75	0.261055	0.554518	0.692547
525	Pantropical	Diospyros cathayensis MF288576	atpF_CDS	0.302	52.4396	52.21	0.00437873	0.523507	0.566361
562	Pantropical	Diospyros cathayensis MF288576	rps14_CDS	0.302	52.4396	39.76	0.241795	0.554518	0.692547
614	Pantropical	Diospyros celebica MN885893	rps14_CDS	0.302	52.4396	38.75	0.261055	0.554518	0.692547
785	Pantropical	Diospyros erudita MG049697	atpF_CDS	0.302	52.4396	51.6	0.0160112	0.523507	0.566361
837	Pantropical	Diospyros ferrea MG049698	atpF_CDS	0.302	52.4396	52.02	0.00800195	0.523507	0.566361
874	Pantropical	Diospyros ferrea MG049698	rps14_CDS	0.302	52.4396	38.75	0.261055	0.554518	0.692547
926	Pantropical	Diospyros flavocarpa MG049699	rps14_CDS	0.302	52.4396	38.75	0.261055	0.554518	0.692547
941	Pantropical	Diospyros glans MG049701	atpF_CDS	0.302	52.4396	51.6	0.0160112	0.523507	0.566361
978	Pantropical	Diospyros glans MG049701	rps14_CDS	0.302	52.4396	38.75	0.261055	0.554518	0.692547
1097	Pantropical	Diospyros impolita MG049702	atpF_CDS	0.302	52.4396	51.6	0.0160112	0.523507	0.566361
1134	Pantropical	Diospyros impolita MG049702	rps14_CDS	0.302	52.4396	38.75	0.261055	0.554518	0.692547
1186	Pantropical	Diospyros inexplorata MG049703	rps14_CDS	0.302	52.4396	38.75	0.261055	0.554518	0.692547
1201	Pantropical	Diospyros labillardierei MG049704	atpF_CDS	0.302	52.4396	51.6	0.0160112	0.523507	0.566361
1238	Pantropical	Diospyros labillardierei MG049704	rps14_CDS	0.302	52.4396	38.75	0.261055	0.554518	0.692547
1357	Pantropical	Diospyros minimifolia MG049707	atpF_CDS	0.302	52.4396	51.6	0.0160112	0.523507	0.566361
1394	Pantropical	Diospyros minimifolia MG049707	rps14_CDS	0.302	52.4396	38.75	0.261055	0.554518	0.692547
1550	Pantropical	Diospyros olen MG049708	rps14_CDS	0.302	52.4396	39.47	0.247325	0.554518	0.692547
1565	Pantropical	Diospyros pancheri MG049709	atpF_CDS	0.302	52.4396	51.6	0.0160112	0.523507	0.566361
1602	Pantropical	Diospyros pancheri MG049709	rps14_CDS	0.302	52.4396	38.75	0.261055	0.554518	0.692547
1617	Pantropical	Diospyros parviflora MG049713	atpF_CDS	0.302	52.4396	51.6	0.0160112	0.523507	0.566361
1654	Pantropical	Diospyros parviflora MG049713	rps14_CDS	0.302	52.4396	38.75	0.261055	0.554518	0.692547
1669	Pantropical	Diospyros perplexa MG049717	atpF_CDS	0.302	52.4396	51.6	0.0160112	0.523507	0.566361
1706	Pantropical	Diospyros perplexa MG049717	rps14_CDS	0.302	52.4396	38.75	0.261055	0.554518	0.692547
1721	Pantropical	Diospyros pustulata MG049719	atpF_CDS	0.302	52.4396	51.6	0.0160112	0.523507	0.566361
1773	Pantropical	Diospyros revolutissima MG049721	atpF_CDS	0.302	52.4396	51.6	0.0160112	0.523507	0.566361
1810	Pantropical	Diospyros revolutissima MG049721	rps14_CDS	0.302	52.4396	38.75	0.261055	0.554518	0.692547
1825	Pantropical	Diospyros rhombifolia MF288578	atpF_CDS	0.302	52.4396	51.24	0.0228762	0.523507	0.566361
1966	Pantropical	Diospyros sutchuensis OK641590	rps14_CDS	0.302	52.4396	39.45	0.247706	0.569576	0.658093
1981	Pantropical	Diospyros tridentata MG049723	atpF_CDS	0.302	52.4396	51.6	0.0160112	0.523507	0.566361
2018	Pantropical	Diospyros tridentata MG049723	rps14_CDS	0.302	52.4396	38.75	0.261055	0.554518	0.692547
2033	Pantropical	Diospyros trisulca MG049724	atpF_CDS	0.302	52.4396	51.6	0.0160112	0.523507	0.566361
2070	Pantropical	Diospyros trisulca MG049724	rps14_CDS	0.302	52.4396	38.75	0.261055	0.554518	0.692547
2085	Pantropical	Diospyros umbrosa MG049726	atpF_CDS	0.302	52.4396	51.6	0.0160112	0.523507	0.566361
2122	Pantropical	Diospyros umbrosa MG049726	rps14_CDS	0.302	52.4396	38.75	0.261055	0.554518	0.692547
2137	Pantropical	Diospyros veillonii MG049727	atpF_CDS	0.302	52.4396	51.6	0.0160112	0.523507	0.566361
2174	Pantropical	Diospyros veillonii MG049727	rps14_CDS	0.302	52.4396	38.75	0.261055	0.554518	0.692547
2189	Pantropical	Diospyros vieillardii MG049728	atpF_CDS	0.302	52.4396	51.6	0.0160112	0.523507	0.566361
2226	Pantropical	Diospyros vieillardii MG049728	rps14_CDS	0.302	52.4396	38.75	0.261055	0.554518	0.692547
2293	Pantropical	Diospyros yaouhensis MG049731	atpF_CDS	0.302	52.4396	51.6	0.0160112	0.523507	0.566361
2330	Pantropical	Diospyros yaouhensis MG049731	rps14_CDS	0.302	52.4396	38.75	0.261055	0.554518	0.692547
473	Pantropical	Diospyros calciphila MG049695	atpF_CDS	0.3	52.3	51.57	0.0139579	0.519346	0.566217
1149	Pantropical	Diospyros inexplorata MG049703	atpF_CDS	0.3	52.3	51.57	0.0139579	0.519346	0.566217
78	(Sub) Temperate	Diospyros glaucifolia KM504956	psbA_CDS	0.299	52.23	41.04	0.214244	0.366322	0.222383
234	(Sub) Temperate	Diospyros lotus KM522849	psbA_CDS	0.299	52.23	41.04	0.214244	0.366322	0.222383
697	Pantropical	Diospyros dumetorum ON881445	petA_CDS	0.299	52.23	48.46	0.07218	0.408173	0.549055
749	Pantropical	Diospyros eriantha	petA_CDS	0.299	52.23	49.1	0.0599265	0.4127	0.538501
1534	Pantropical	Diospyros olen MG049708	psbA_CDS	0.299	52.23	41.5	0.205437	0.370926	0.234582
1893	Pantropical	Diospyros strigosa	petA_CDS	0.299	52.23	49.25	0.0570546	0.4127	0.537436
73	(Sub) Temperate	Diospyros glaucifolia KM504956	petA_CDS	0.298	52.1598	49.29	0.0550187	0.409885	0.559724
229	(Sub) Temperate	Diospyros lotus KM522849	petA_CDS	0.298	52.1598	49.29	0.0550187	0.409885	0.559724
26	(Sub) Temperate	Diospyros deyangensis MF288575	psbA_CDS	0.296	52.0189	40.94	0.212979	0.374006	0.224526
286	(Sub) Temperate	Diospyros morrisiana	psbA_CDS	0.296	52.0189	40.98	0.21221	0.369427	0.224526
338	(Sub) Temperate	Diospyros oleifera KM522850	psbA_CDS	0.296	52.0189	40.94	0.212979	0.374006	0.224526
442	Pantropical	Diospyros blancoi KX426216	psbA_CDS	0.296	52.0189	40.53	0.22086	0.360368	0.250145
541	Pantropical	Diospyros cathayensis MF288576	petA_CDS	0.296	52.0189	49.35	0.0513068	0.411792	0.55587
889	Pantropical	Diospyros flavocarpa MG049699	atpF_CDS	0.296	52.0189	50.72	0.0249702	0.527318	0.557804
1029	Pantropical	Diospyros hainanensis MH778100	rps12_CDS	0.296	52.0189	46.27	0.110516	0.503124	0.48489
1061	Pantropical	Diospyros hasseltii ON881551	petA_CDS	0.296	52.0189	48.93	0.0593808	0.406333	0.554724
1945	Pantropical	Diospyros sutchuensis OK641590	petA_CDS	0.296	52.0189	49.17	0.0547671	0.412744	0.546088
2257	Pantropical	Diospyros xishuangbannaensis ON881559	petA_CDS	0.296	52.0189	48.92	0.059573	0.406333	0.554724
437	Pantropical	Diospyros blancoi KX426216	petA_CDS	0.295	51.9483	49.12	0.0544442	0.41349	0.544913
593	Pantropical	Diospyros celebica MN885893	petA_CDS	0.295	51.9483	49.12	0.0544442	0.41349	0.544913
643	Pantropical	Diospyros crassiflora MZ274087	ndhJ_CDS	0.295	51.9483	51.56	0.00747442	0.432704	0.544517
645	Pantropical	Diospyros crassiflora MZ274087	petA_CDS	0.295	51.9483	48.85	0.0596417	0.409933	0.545902
1321	Pantropical	Diospyros mespiliformis MZ274088	petA_CDS	0.295	51.9483	49.55	0.0461667	0.41349	0.544913
130	(Sub) Temperate	Diospyros jinzaoshi KM522848	psbA_CDS	0.293	51.8066	41.08	0.20705	0.376979	0.22671
677	Pantropical	Diospyros dumetorum ON881445	accD_CDS	0.293	51.8066	48.05	0.0725115	0.36389	0.582769
1274	Pantropical	Diospyros maclurei MH778101	psbA_CDS	0.293	51.8066	40.61	0.216123	0.363414	0.23913
1425	Pantropical	Diospyros nigra MZ929416	petA_CDS	0.293	51.8066	48.95	0.0551392	0.409947	0.550781
1529	Pantropical	Diospyros olen MG049708	petA_CDS	0.293	51.8066	49.51	0.0443297	0.412744	0.542737
1841	Pantropical	Diospyros rhombifolia MF288578	petA_CDS	0.293	51.8066	49.09	0.0524368	0.409947	0.561508
41	(Sub) Temperate	Diospyros deyangensis MF288575	rps12_CDS	0.292	51.7355	46.54	0.100424	0.506033	0.477133
42	(Sub) Temperate	Diospyros deyangensis MF288575	rps14_CDS	0.292	51.7355	39.69	0.232829	0.552493	0.687182
93	(Sub) Temperate	Diospyros glaucifolia KM504956	rps12_CDS	0.292	51.7355	46.54	0.100424	0.506033	0.477133
94	(Sub) Temperate	Diospyros glaucifolia KM504956	rps14_CDS	0.292	51.7355	39.69	0.232829	0.552493	0.687182
145	(Sub) Temperate	Diospyros jinzaoshi KM522848	rps12_CDS	0.292	51.7355	46.54	0.100424	0.506033	0.477133
146	(Sub) Temperate	Diospyros jinzaoshi KM522848	rps14_CDS	0.292	51.7355	39.69	0.232829	0.552493	0.687182
197	(Sub) Temperate	Diospyros kaki KT223565	rps12_CDS	0.292	51.7355	46.54	0.100424	0.506033	0.477133
198	(Sub) Temperate	Diospyros kaki KT223565	rps14_CDS	0.292	51.7355	39.69	0.232829	0.552493	0.687182
249	(Sub) Temperate	Diospyros lotus KM522849	rps12_CDS	0.292	51.7355	46.54	0.100424	0.506033	0.477133
250	(Sub) Temperate	Diospyros lotus KM522849	rps14_CDS	0.292	51.7355	39.69	0.232829	0.552493	0.687182
281	(Sub) Temperate	Diospyros morrisiana	petA_CDS	0.292	51.7355	48.97	0.0534547	0.406218	0.560365
301	(Sub) Temperate	Diospyros morrisiana	rps12_CDS	0.292	51.7355	46.54	0.100424	0.506033	0.477133
302	(Sub) Temperate	Diospyros morrisiana	rps14_CDS	0.292	51.7355	39.69	0.232829	0.552493	0.687182
353	(Sub) Temperate	Diospyros oleifera KM522850	rps12_CDS	0.292	51.7355	46.54	0.100424	0.506033	0.477133
354	(Sub) Temperate	Diospyros oleifera KM522850	rps14_CDS	0.292	51.7355	39.69	0.232829	0.552493	0.687182
405	(Sub) Temperate	Diospyros virginiana MF288577	rps12_CDS	0.292	51.7355	46.54	0.100424	0.506033	0.477133
406	(Sub) Temperate	Diospyros virginiana MF288577	rps14_CDS	0.292	51.7355	38.75	0.250998	0.560925	0.681464
457	Pantropical	Diospyros blancoi KX426216	rps12_CDS	0.292	51.7355	46.54	0.100424	0.506033	0.477133
458	Pantropical	Diospyros blancoi KX426216	rps14_CDS	0.292	51.7355	39.43	0.237854	0.546165	0.716935
509	Pantropical	Diospyros calciphila MG049695	rps12_CDS	0.292	51.7355	46.54	0.100424	0.506033	0.477133
613	Pantropical	Diospyros celebica MN885893	rps12_CDS	0.292	51.7355	46.54	0.100424	0.506033	0.477133
665	Pantropical	Diospyros crassiflora MZ274087	rps12_CDS	0.292	51.7355	46.54	0.100424	0.506033	0.477133
666	Pantropical	Diospyros crassiflora MZ274087	rps14_CDS	0.292	51.7355	38.7	0.251964	0.560925	0.681464
717	Pantropical	Diospyros dumetorum ON881445	rps12_CDS	0.292	51.7355	46.54	0.100424	0.506033	0.477133
718	Pantropical	Diospyros dumetorum ON881445	rps14_CDS	0.292	51.7355	38.75	0.250998	0.560925	0.681464
729	Pantropical	Diospyros eriantha	accD_CDS	0.292	51.7355	48.22	0.0679515	0.361474	0.585039
769	Pantropical	Diospyros eriantha	rps12_CDS	0.292	51.7355	46.54	0.100424	0.506033	0.477133
821	Pantropical	Diospyros erudita MG049697	rps12_CDS	0.292	51.7355	46.54	0.100424	0.506033	0.477133
873	Pantropical	Diospyros ferrea MG049698	rps12_CDS	0.292	51.7355	46.54	0.100424	0.506033	0.477133
925	Pantropical	Diospyros flavocarpa MG049699	rps12_CDS	0.292	51.7355	46.54	0.100424	0.506033	0.477133
977	Pantropical	Diospyros glans MG049701	rps12_CDS	0.292	51.7355	46.54	0.100424	0.506033	0.477133
1030	Pantropical	Diospyros hainanensis MH778100	rps14_CDS	0.292	51.7355	38.53	0.25525	0.560925	0.681464
1081	Pantropical	Diospyros hasseltii ON881551	rps12_CDS	0.292	51.7355	46.54	0.100424	0.506033	0.477133
1133	Pantropical	Diospyros impolita MG049702	rps12_CDS	0.292	51.7355	46.54	0.100424	0.506033	0.477133
1185	Pantropical	Diospyros inexplorata MG049703	rps12_CDS	0.292	51.7355	46.54	0.100424	0.506033	0.477133
1237	Pantropical	Diospyros labillardierei MG049704	rps12_CDS	0.292	51.7355	46.54	0.100424	0.506033	0.477133
1269	Pantropical	Diospyros maclurei MH778101	petA_CDS	0.292	51.7355	49.24	0.0482358	0.411636	0.550471
1289	Pantropical	Diospyros maclurei MH778101	rps12_CDS	0.292	51.7355	46.54	0.100424	0.506033	0.477133
1290	Pantropical	Diospyros maclurei MH778101	rps14_CDS	0.292	51.7355	42.11	0.186052	0.560925	0.681464
1341	Pantropical	Diospyros mespiliformis MZ274088	rps12_CDS	0.292	51.7355	46.54	0.100424	0.506033	0.477133
1342	Pantropical	Diospyros mespiliformis MZ274088	rps14_CDS	0.292	51.7355	38.75	0.250998	0.560925	0.681464
1393	Pantropical	Diospyros minimifolia MG049707	rps12_CDS	0.292	51.7355	46.54	0.100424	0.506033	0.477133
1446	Pantropical	Diospyros nigra MZ929416	rps14_CDS	0.292	51.7355	38.75	0.250998	0.560925	0.681464
1497	Pantropical	Diospyros nigrocortex ON881766	rps12_CDS	0.292	51.7355	46.51	0.101004	0.506033	0.479889
1498	Pantropical	Diospyros nigrocortex ON881766	rps14_CDS	0.292	51.7355	38.75	0.250998	0.560925	0.681464
1549	Pantropical	Diospyros olen MG049708	rps12_CDS	0.292	51.7355	46.54	0.100424	0.506033	0.477133
1601	Pantropical	Diospyros pancheri MG049709	rps12_CDS	0.292	51.7355	46.54	0.100424	0.506033	0.477133
1653	Pantropical	Diospyros parviflora MG049713	rps12_CDS	0.292	51.7355	46.54	0.100424	0.506033	0.477133
1705	Pantropical	Diospyros perplexa MG049717	rps12_CDS	0.292	51.7355	46.54	0.100424	0.506033	0.477133
1757	Pantropical	Diospyros pustulata MG049719	rps12_CDS	0.292	51.7355	46.54	0.100424	0.506033	0.477133
1809	Pantropical	Diospyros revolutissima MG049721	rps12_CDS	0.292	51.7355	46.54	0.100424	0.506033	0.477133
1862	Pantropical	Diospyros rhombifolia MF288578	rps14_CDS	0.292	51.7355	39.45	0.237468	0.560925	0.681464
1873	Pantropical	Diospyros strigosa	accD_CDS	0.292	51.7355	48.22	0.0679515	0.361474	0.585039
1913	Pantropical	Diospyros strigosa	rps12_CDS	0.292	51.7355	46.54	0.100424	0.506033	0.477133
2017	Pantropical	Diospyros tridentata MG049723	rps12_CDS	0.292	51.7355	46.54	0.100424	0.506033	0.477133
2069	Pantropical	Diospyros trisulca MG049724	rps12_CDS	0.292	51.7355	46.54	0.100424	0.506033	0.477133
2101	Pantropical	Diospyros umbrosa MG049726	petA_CDS	0.292	51.7355	48.71	0.0584802	0.416121	0.53967
2121	Pantropical	Diospyros umbrosa MG049726	rps12_CDS	0.292	51.7355	46.54	0.100424	0.506033	0.477133
2173	Pantropical	Diospyros veillonii MG049727	rps12_CDS	0.292	51.7355	46.54	0.100424	0.506033	0.477133
2205	Pantropical	Diospyros vieillardii MG049728	petA_CDS	0.292	51.7355	48.74	0.0579004	0.411636	0.550471
2225	Pantropical	Diospyros vieillardii MG049728	rps12_CDS	0.292	51.7355	46.54	0.100424	0.506033	0.477133
2277	Pantropical	Diospyros xishuangbannaensis ON881559	rps12_CDS	0.292	51.7355	46.54	0.100424	0.506033	0.477133
2278	Pantropical	Diospyros xishuangbannaensis ON881559	rps14_CDS	0.292	51.7355	38.75	0.250998	0.560925	0.681464
2329	Pantropical	Diospyros yaouhensis MG049731	rps12_CDS	0.292	51.7355	46.54	0.100424	0.506033	0.477133
182	(Sub) Temperate	Diospyros kaki KT223565	psbA_CDS	0.29	51.593	41.05	0.204349	0.37547	0.228937
390	(Sub) Temperate	Diospyros virginiana MF288577	psbA_CDS	0.29	51.593	40.85	0.208225	0.37547	0.228937
1326	Pantropical	Diospyros mespiliformis MZ274088	psbA_CDS	0.29	51.593	40.42	0.21656	0.361956	0.24237
1430	Pantropical	Diospyros nigra MZ929416	psbA_CDS	0.29	51.593	40.67	0.211714	0.371054	0.241471
2237	Pantropical	Diospyros xishuangbannaensis ON881559	accD_CDS	0.29	51.593	48.69	0.0562666	0.368316	0.569558
2262	Pantropical	Diospyros xishuangbannaensis ON881559	psbA_CDS	0.29	51.593	40.78	0.209582	0.37547	0.228937
21	(Sub) Temperate	Diospyros deyangensis MF288575	petA_CDS	0.289	51.5215	48.81	0.0526282	0.408862	0.555262
125	(Sub) Temperate	Diospyros jinzaoshi KM522848	petA_CDS	0.289	51.5215	48.81	0.0526282	0.408862	0.555262
177	(Sub) Temperate	Diospyros kaki KT223565	petA_CDS	0.289	51.5215	48.81	0.0526282	0.408862	0.555262
333	(Sub) Temperate	Diospyros oleifera KM522850	petA_CDS	0.289	51.5215	48.81	0.0526282	0.408862	0.555262
383	(Sub) Temperate	Diospyros virginiana MF288577	ndhJ_CDS	0.289	51.5215	52	-0.00928773	0.419201	0.555556
385	(Sub) Temperate	Diospyros virginiana MF288577	petA_CDS	0.289	51.5215	50.05	0.0285606	0.413317	0.545455
487	Pantropical	Diospyros calciphila MG049695	ndhJ_CDS	0.289	51.5215	51.56	-0.000747599	0.428879	0.555556
489	Pantropical	Diospyros calciphila MG049695	petA_CDS	0.289	51.5215	48.71	0.0545691	0.414263	0.545238
799	Pantropical	Diospyros erudita MG049697	ndhJ_CDS	0.289	51.5215	51.56	-0.000747599	0.428879	0.555556
801	Pantropical	Diospyros erudita MG049697	petA_CDS	0.289	51.5215	48.71	0.0545691	0.414263	0.545238
903	Pantropical	Diospyros flavocarpa MG049699	ndhJ_CDS	0.289	51.5215	51.56	-0.000747599	0.428879	0.555556
905	Pantropical	Diospyros flavocarpa MG049699	petA_CDS	0.289	51.5215	48.71	0.0545691	0.414263	0.545238
955	Pantropical	Diospyros glans MG049701	ndhJ_CDS	0.289	51.5215	51.56	-0.000747599	0.428879	0.555556
957	Pantropical	Diospyros glans MG049701	petA_CDS	0.289	51.5215	48.71	0.0545691	0.414263	0.545238
1007	Pantropical	Diospyros hainanensis MH778100	ndhJ_CDS	0.289	51.5215	52.1	-0.0112287	0.428879	0.578276
1059	Pantropical	Diospyros hasseltii ON881551	ndhJ_CDS	0.289	51.5215	51.56	-0.000747599	0.419201	0.578276
1111	Pantropical	Diospyros impolita MG049702	ndhJ_CDS	0.289	51.5215	51.56	-0.000747599	0.428879	0.555556
1113	Pantropical	Diospyros impolita MG049702	petA_CDS	0.289	51.5215	48.71	0.0545691	0.414263	0.545238
1163	Pantropical	Diospyros inexplorata MG049703	ndhJ_CDS	0.289	51.5215	51.56	-0.000747599	0.428879	0.555556
1165	Pantropical	Diospyros inexplorata MG049703	petA_CDS	0.289	51.5215	48.71	0.0545691	0.414263	0.545238
1215	Pantropical	Diospyros labillardierei MG049704	ndhJ_CDS	0.289	51.5215	51.56	-0.000747599	0.428879	0.555556
1217	Pantropical	Diospyros labillardierei MG049704	petA_CDS	0.289	51.5215	48.71	0.0545691	0.414263	0.545238
1371	Pantropical	Diospyros minimifolia MG049707	ndhJ_CDS	0.289	51.5215	51.56	-0.000747599	0.428879	0.555556
1373	Pantropical	Diospyros minimifolia MG049707	petA_CDS	0.289	51.5215	48.71	0.0545691	0.414263	0.545238
1477	Pantropical	Diospyros nigrocortex ON881766	petA_CDS	0.289	51.5215	50.4	0.0217673	0.410743	0.545238
1579	Pantropical	Diospyros pancheri MG049709	ndhJ_CDS	0.289	51.5215	51.56	-0.000747599	0.428879	0.555556
1581	Pantropical	Diospyros pancheri MG049709	petA_CDS	0.289	51.5215	48.71	0.0545691	0.414263	0.545238
1631	Pantropical	Diospyros parviflora MG049713	ndhJ_CDS	0.289	51.5215	51.56	-0.000747599	0.428879	0.555556
1633	Pantropical	Diospyros parviflora MG049713	petA_CDS	0.289	51.5215	48.71	0.0545691	0.414263	0.545238
1683	Pantropical	Diospyros perplexa MG049717	ndhJ_CDS	0.289	51.5215	51.56	-0.000747599	0.428879	0.555556
1685	Pantropical	Diospyros perplexa MG049717	petA_CDS	0.289	51.5215	48.37	0.0611683	0.4152	0.546318
1735	Pantropical	Diospyros pustulata MG049719	ndhJ_CDS	0.289	51.5215	51.56	-0.000747599	0.428879	0.555556
1737	Pantropical	Diospyros pustulata MG049719	petA_CDS	0.289	51.5215	48.71	0.0545691	0.414263	0.545238
1787	Pantropical	Diospyros revolutissima MG049721	ndhJ_CDS	0.289	51.5215	51.56	-0.000747599	0.428879	0.555556
1789	Pantropical	Diospyros revolutissima MG049721	petA_CDS	0.289	51.5215	48.76	0.0535987	0.414263	0.545238
1995	Pantropical	Diospyros tridentata MG049723	ndhJ_CDS	0.289	51.5215	51.56	-0.000747599	0.428879	0.555556
1997	Pantropical	Diospyros tridentata MG049723	petA_CDS	0.289	51.5215	48.76	0.0535987	0.414263	0.545238
2047	Pantropical	Diospyros trisulca MG049724	ndhJ_CDS	0.289	51.5215	51.56	-0.000747599	0.428879	0.555556
2049	Pantropical	Diospyros trisulca MG049724	petA_CDS	0.289	51.5215	48.71	0.0545691	0.414263	0.545238
2099	Pantropical	Diospyros umbrosa MG049726	ndhJ_CDS	0.289	51.5215	51.56	-0.000747599	0.428879	0.555556
2151	Pantropical	Diospyros veillonii MG049727	ndhJ_CDS	0.289	51.5215	51.56	-0.000747599	0.428879	0.555556
2153	Pantropical	Diospyros veillonii MG049727	petA_CDS	0.289	51.5215	48.71	0.0545691	0.414263	0.545238
2203	Pantropical	Diospyros vieillardii MG049728	ndhJ_CDS	0.289	51.5215	51.01	0.00992756	0.431071	0.558163
2307	Pantropical	Diospyros yaouhensis MG049731	ndhJ_CDS	0.289	51.5215	51.56	-0.000747599	0.428879	0.555556
2309	Pantropical	Diospyros yaouhensis MG049731	petA_CDS	0.289	51.5215	48.37	0.0611683	0.4152	0.546318
1	(Sub) Temperate	Diospyros deyangensis MF288575	accD_CDS	0.288	51.4499	48.46	0.0581124	0.372273	0.572207
157	(Sub) Temperate	Diospyros kaki KT223565	accD_CDS	0.288	51.4499	48.59	0.0555857	0.372273	0.57909
313	(Sub) Temperate	Diospyros oleifera KM522850	accD_CDS	0.288	51.4499	48.46	0.0581124	0.372273	0.572207
561	Pantropical	Diospyros cathayensis MF288576	rps12_CDS	0.288	51.4499	46.55	0.0952359	0.503148	0.483607
573	Pantropical	Diospyros celebica MN885893	accD_CDS	0.288	51.4499	48.36	0.060056	0.365583	0.578361
1041	Pantropical	Diospyros hasseltii ON881551	accD_CDS	0.288	51.4499	48.24	0.0623884	0.366152	0.578934
1861	Pantropical	Diospyros rhombifolia MF288578	rps12_CDS	0.288	51.4499	46.55	0.0952359	0.503148	0.483607
1925	Pantropical	Diospyros sutchuensis OK641590	accD_CDS	0.288	51.4499	48.01	0.0668588	0.365583	0.585125
1965	Pantropical	Diospyros sutchuensis OK641590	rps12_CDS	0.288	51.4499	46.55	0.0952359	0.503148	0.483607
494	Pantropical	Diospyros calciphila MG049695	psbA_CDS	0.287	51.3781	40.53	0.211143	0.369573	0.231209
546	Pantropical	Diospyros cathayensis MF288576	psbA_CDS	0.287	51.3781	40.2	0.217566	0.369573	0.218467
549	Pantropical	Diospyros cathayensis MF288576	psbD_CDS	0.287	51.3781	45.21	0.120054	0.412456	0.340221
598	Pantropical	Diospyros celebica MN885893	psbA_CDS	0.287	51.3781	40.46	0.212506	0.360509	0.24469
702	Pantropical	Diospyros dumetorum ON881445	psbA_CDS	0.287	51.3781	40.53	0.211143	0.369573	0.231209
754	Pantropical	Diospyros eriantha	psbA_CDS	0.287	51.3781	40.34	0.214841	0.369573	0.231209
806	Pantropical	Diospyros erudita MG049697	psbA_CDS	0.287	51.3781	40.53	0.211143	0.369573	0.231209
833	Pantropical	Diospyros ferrea MG049698	accD_CDS	0.287	51.3781	48.46	0.0567972	0.367487	0.57118
885	Pantropical	Diospyros flavocarpa MG049699	accD_CDS	0.287	51.3781	48.2	0.0618578	0.366449	0.577833
910	Pantropical	Diospyros flavocarpa MG049699	psbA_CDS	0.287	51.3781	40.53	0.211143	0.369573	0.231209
937	Pantropical	Diospyros glans MG049701	accD_CDS	0.287	51.3781	48.2	0.0618578	0.366449	0.577833
962	Pantropical	Diospyros glans MG049701	psbA_CDS	0.287	51.3781	40.53	0.211143	0.369573	0.231209
1014	Pantropical	Diospyros hainanensis MH778100	psbA_CDS	0.287	51.3781	40.53	0.211143	0.369573	0.231209
1118	Pantropical	Diospyros impolita MG049702	psbA_CDS	0.287	51.3781	40.53	0.211143	0.369573	0.231209
1170	Pantropical	Diospyros inexplorata MG049703	psbA_CDS	0.287	51.3781	40.53	0.211143	0.369573	0.231209
1222	Pantropical	Diospyros labillardierei MG049704	psbA_CDS	0.287	51.3781	40.53	0.211143	0.369573	0.231209
1378	Pantropical	Diospyros minimifolia MG049707	psbA_CDS	0.287	51.3781	40.53	0.211143	0.369573	0.231209
1482	Pantropical	Diospyros nigrocortex ON881766	psbA_CDS	0.287	51.3781	40.64	0.209002	0.365045	0.243786
1561	Pantropical	Diospyros pancheri MG049709	accD_CDS	0.287	51.3781	48.2	0.0618578	0.366449	0.577833
1586	Pantropical	Diospyros pancheri MG049709	psbA_CDS	0.287	51.3781	40.53	0.211143	0.369573	0.231209
1638	Pantropical	Diospyros parviflora MG049713	psbA_CDS	0.287	51.3781	40.53	0.211143	0.369573	0.231209
1665	Pantropical	Diospyros perplexa MG049717	accD_CDS	0.287	51.3781	48.2	0.0618578	0.366449	0.577833
1690	Pantropical	Diospyros perplexa MG049717	psbA_CDS	0.287	51.3781	40.53	0.211143	0.369573	0.231209
1742	Pantropical	Diospyros pustulata MG049719	psbA_CDS	0.287	51.3781	40.53	0.211143	0.369573	0.231209
1846	Pantropical	Diospyros rhombifolia MF288578	psbA_CDS	0.287	51.3781	40.2	0.217566	0.369573	0.218467
1898	Pantropical	Diospyros strigosa	psbA_CDS	0.287	51.3781	40.34	0.214841	0.369573	0.231209
1950	Pantropical	Diospyros sutchuensis OK641590	psbA_CDS	0.287	51.3781	40.2	0.217566	0.369573	0.218467
2002	Pantropical	Diospyros tridentata MG049723	psbA_CDS	0.287	51.3781	40.53	0.211143	0.369573	0.231209
2029	Pantropical	Diospyros trisulca MG049724	accD_CDS	0.287	51.3781	48.2	0.0618578	0.366449	0.577833
2054	Pantropical	Diospyros trisulca MG049724	psbA_CDS	0.287	51.3781	40.53	0.211143	0.369573	0.231209
2081	Pantropical	Diospyros umbrosa MG049726	accD_CDS	0.287	51.3781	48.2	0.0618578	0.366449	0.577833
2106	Pantropical	Diospyros umbrosa MG049726	psbA_CDS	0.287	51.3781	40.53	0.211143	0.369573	0.231209
2133	Pantropical	Diospyros veillonii MG049727	accD_CDS	0.287	51.3781	48.2	0.0618578	0.366449	0.577833
2158	Pantropical	Diospyros veillonii MG049727	psbA_CDS	0.287	51.3781	40.53	0.211143	0.369573	0.231209
2185	Pantropical	Diospyros vieillardii MG049728	accD_CDS	0.287	51.3781	48.71	0.0519314	0.366449	0.577833
2289	Pantropical	Diospyros yaouhensis MG049731	accD_CDS	0.287	51.3781	48.2	0.0618578	0.366449	0.577833
2314	Pantropical	Diospyros yaouhensis MG049731	psbA_CDS	0.287	51.3781	40.53	0.211143	0.369573	0.231209
53	(Sub) Temperate	Diospyros glaucifolia KM504956	accD_CDS	0.286	51.3063	48.5	0.0546964	0.370713	0.575056
105	(Sub) Temperate	Diospyros jinzaoshi KM522848	accD_CDS	0.286	51.3063	48.01	0.0642469	0.370661	0.574888
209	(Sub) Temperate	Diospyros lotus KM522849	accD_CDS	0.286	51.3063	48.5	0.0546964	0.370713	0.575056
417	Pantropical	Diospyros blancoi KX426216	accD_CDS	0.286	51.3063	47.98	0.0648317	0.367618	0.574888
521	Pantropical	Diospyros cathayensis MF288576	accD_CDS	0.286	51.3063	47.76	0.0691196	0.370661	0.580983
544	Pantropical	Diospyros cathayensis MF288576	psaA_CDS	0.286	51.3063	50.21	0.0213672	0.460931	0.467923
853	Pantropical	Diospyros ferrea MG049698	petA_CDS	0.286	51.3063	48.53	0.0541117	0.412422	0.550922
989	Pantropical	Diospyros hainanensis MH778100	accD_CDS	0.286	51.3063	48.3	0.0585946	0.369965	0.567059
1821	Pantropical	Diospyros rhombifolia MF288578	accD_CDS	0.286	51.3063	47.76	0.0691196	0.370661	0.580983
1844	Pantropical	Diospyros rhombifolia MF288578	psaA_CDS	0.286	51.3063	50.21	0.0213672	0.460931	0.467923
469	Pantropical	Diospyros calciphila MG049695	accD_CDS	0.285	51.2343	48.17	0.0598091	0.367212	0.575462
781	Pantropical	Diospyros erudita MG049697	accD_CDS	0.285	51.2343	48.22	0.0588332	0.366512	0.574612
1093	Pantropical	Diospyros impolita MG049702	accD_CDS	0.285	51.2343	48.22	0.0588332	0.366512	0.574612
1145	Pantropical	Diospyros inexplorata MG049703	accD_CDS	0.285	51.2343	48.17	0.0598091	0.367212	0.575462
1197	Pantropical	Diospyros labillardierei MG049704	accD_CDS	0.285	51.2343	48.22	0.0588332	0.366512	0.574612
1613	Pantropical	Diospyros parviflora MG049713	accD_CDS	0.285	51.2343	48.22	0.0588332	0.366512	0.574612
1717	Pantropical	Diospyros pustulata MG049719	accD_CDS	0.285	51.2343	48.22	0.0588332	0.366512	0.574612
1769	Pantropical	Diospyros revolutissima MG049721	accD_CDS	0.285	51.2343	48.22	0.0588332	0.366512	0.574612
261	(Sub) Temperate	Diospyros morrisiana	accD_CDS	0.284	51.1622	48.13	0.0592657	0.372672	0.571357
445	Pantropical	Diospyros blancoi KX426216	psbD_CDS	0.284	51.1622	45.97	0.101484	0.415273	0.343621
601	Pantropical	Diospyros celebica MN885893	psbD_CDS	0.284	51.1622	45.98	0.101289	0.410863	0.355217
648	Pantropical	Diospyros crassiflora MZ274087	psaA_CDS	0.284	51.1622	49.7	0.028579	0.45923	0.474767
650	Pantropical	Diospyros crassiflora MZ274087	psbA_CDS	0.284	51.1622	40.4	0.210354	0.368104	0.233455
705	Pantropical	Diospyros dumetorum ON881445	psbD_CDS	0.284	51.1622	45.05	0.119466	0.410863	0.343621
858	Pantropical	Diospyros ferrea MG049698	psbA_CDS	0.284	51.1622	40.52	0.208008	0.368104	0.233455
1017	Pantropical	Diospyros hainanensis MH778100	psbD_CDS	0.284	51.1622	45.22	0.116144	0.410863	0.343621
1069	Pantropical	Diospyros hasseltii ON881551	psbD_CDS	0.284	51.1622	45.09	0.118685	0.414314	0.330874
1249	Pantropical	Diospyros maclurei MH778101	accD_CDS	0.284	51.1622	47.68	0.0680613	0.36964	0.571357
1277	Pantropical	Diospyros maclurei MH778101	psbD_CDS	0.284	51.1622	45.97	0.101484	0.415273	0.343621
1301	Pantropical	Diospyros mespiliformis MZ274088	accD_CDS	0.284	51.1622	47.92	0.0633703	0.36964	0.571357
1329	Pantropical	Diospyros mespiliformis MZ274088	psbD_CDS	0.284	51.1622	45.97	0.101484	0.415273	0.343621
1405	Pantropical	Diospyros nigra MZ929416	accD_CDS	0.284	51.1622	48.19	0.058093	0.36964	0.571357
1445	Pantropical	Diospyros nigra MZ929416	rps12_CDS	0.284	51.1622	46.41	0.0928843	0.511806	0.461052
1485	Pantropical	Diospyros nigrocortex ON881766	psbD_CDS	0.284	51.1622	45.62	0.108325	0.419675	0.33186
1509	Pantropical	Diospyros olen MG049708	accD_CDS	0.284	51.1622	47.81	0.0655203	0.365945	0.577504
1532	Pantropical	Diospyros olen MG049708	psaA_CDS	0.284	51.1622	49.77	0.0272108	0.45722	0.479876
1794	Pantropical	Diospyros revolutissima MG049721	psbA_CDS	0.284	51.1622	40.24	0.213481	0.368104	0.233455
1849	Pantropical	Diospyros rhombifolia MF288578	psbD_CDS	0.284	51.1622	44.98	0.120835	0.410863	0.343621
1953	Pantropical	Diospyros sutchuensis OK641590	psbD_CDS	0.284	51.1622	45.1	0.118489	0.415273	0.33186
180	(Sub) Temperate	Diospyros kaki KT223565	psaA_CDS	0.283	51.0899	49.72	0.026814	0.460437	0.47619
232	(Sub) Temperate	Diospyros lotus KM522849	psaA_CDS	0.283	51.0899	49.87	0.023878	0.458368	0.47619
388	(Sub) Temperate	Diospyros virginiana MF288577	psaA_CDS	0.283	51.0899	49.78	0.0256396	0.458368	0.471189
492	Pantropical	Diospyros calciphila MG049695	psaA_CDS	0.283	51.0899	49.71	0.0270097	0.460437	0.481461
804	Pantropical	Diospyros erudita MG049697	psaA_CDS	0.283	51.0899	49.71	0.0270097	0.460437	0.481461
856	Pantropical	Diospyros ferrea MG049698	psaA_CDS	0.283	51.0899	49.76	0.026031	0.460437	0.47619
908	Pantropical	Diospyros flavocarpa MG049699	psaA_CDS	0.283	51.0899	49.71	0.0270097	0.460437	0.481461
960	Pantropical	Diospyros glans MG049701	psaA_CDS	0.283	51.0899	49.71	0.0270097	0.460437	0.481461
1116	Pantropical	Diospyros impolita MG049702	psaA_CDS	0.283	51.0899	49.66	0.0279884	0.460437	0.481461
1168	Pantropical	Diospyros inexplorata MG049703	psaA_CDS	0.283	51.0899	49.71	0.0270097	0.460437	0.481461
1220	Pantropical	Diospyros labillardierei MG049704	psaA_CDS	0.283	51.0899	49.71	0.0270097	0.460437	0.481461
1272	Pantropical	Diospyros maclurei MH778101	psaA_CDS	0.283	51.0899	49.92	0.0228993	0.460437	0.466345
1353	Pantropical	Diospyros minimifolia MG049707	accD_CDS	0.283	51.0899	48.37	0.053238	0.364911	0.570309
1376	Pantropical	Diospyros minimifolia MG049707	psaA_CDS	0.283	51.0899	49.71	0.0270097	0.460437	0.481461
1457	Pantropical	Diospyros nigrocortex ON881766	accD_CDS	0.283	51.0899	47.45	0.0712454	0.370835	0.569917
1584	Pantropical	Diospyros pancheri MG049709	psaA_CDS	0.283	51.0899	49.71	0.0270097	0.460437	0.481461
1636	Pantropical	Diospyros parviflora MG049713	psaA_CDS	0.283	51.0899	49.71	0.0270097	0.460437	0.481461
1688	Pantropical	Diospyros perplexa MG049717	psaA_CDS	0.283	51.0899	49.71	0.0270097	0.460437	0.481461
1740	Pantropical	Diospyros pustulata MG049719	psaA_CDS	0.283	51.0899	49.71	0.0270097	0.460437	0.481461
1792	Pantropical	Diospyros revolutissima MG049721	psaA_CDS	0.283	51.0899	49.71	0.0270097	0.460437	0.481461
1948	Pantropical	Diospyros sutchuensis OK641590	psaA_CDS	0.283	51.0899	50.1	0.0193761	0.46245	0.46589
1977	Pantropical	Diospyros tridentata MG049723	accD_CDS	0.283	51.0899	48.3	0.0546081	0.365542	0.571068
2000	Pantropical	Diospyros tridentata MG049723	psaA_CDS	0.283	51.0899	49.71	0.0270097	0.460437	0.481461
2104	Pantropical	Diospyros umbrosa MG049726	psaA_CDS	0.283	51.0899	49.71	0.0270097	0.460437	0.481461
2156	Pantropical	Diospyros veillonii MG049727	psaA_CDS	0.283	51.0899	49.71	0.0270097	0.460437	0.481461
2312	Pantropical	Diospyros yaouhensis MG049731	psaA_CDS	0.283	51.0899	49.71	0.0270097	0.460437	0.481461
19	(Sub) Temperate	Diospyros deyangensis MF288575	ndhJ_CDS	0.282	51.0176	51.56	-0.0106323	0.425073	0.566902
71	(Sub) Temperate	Diospyros glaucifolia KM504956	ndhJ_CDS	0.282	51.0176	51.56	-0.0106323	0.425073	0.566902
123	(Sub) Temperate	Diospyros jinzaoshi KM522848	ndhJ_CDS	0.282	51.0176	51.56	-0.0106323	0.425073	0.566902
175	(Sub) Temperate	Diospyros kaki KT223565	ndhJ_CDS	0.282	51.0176	51.56	-0.0106323	0.425073	0.566902
227	(Sub) Temperate	Diospyros lotus KM522849	ndhJ_CDS	0.282	51.0176	51.56	-0.0106323	0.425073	0.566902
279	(Sub) Temperate	Diospyros morrisiana	ndhJ_CDS	0.282	51.0176	51.56	-0.0106323	0.425073	0.566902
331	(Sub) Temperate	Diospyros oleifera KM522850	ndhJ_CDS	0.282	51.0176	51.56	-0.0106323	0.425073	0.566902
539	Pantropical	Diospyros cathayensis MF288576	ndhJ_CDS	0.282	51.0176	51.4	-0.00749616	0.425073	0.566902
625	Pantropical	Diospyros crassiflora MZ274087	accD_CDS	0.282	51.0176	48.21	0.0550313	0.369232	0.574549
695	Pantropical	Diospyros dumetorum ON881445	ndhJ_CDS	0.282	51.0176	54.11	-0.0606151	0.434646	0.590164
747	Pantropical	Diospyros eriantha	ndhJ_CDS	0.282	51.0176	51.75	-0.0143565	0.425073	0.564393
851	Pantropical	Diospyros ferrea MG049698	ndhJ_CDS	0.282	51.0176	52.27	-0.0245491	0.425073	0.566902
1267	Pantropical	Diospyros maclurei MH778101	ndhJ_CDS	0.282	51.0176	49.65	0.0268058	0.415476	0.54349
1423	Pantropical	Diospyros nigra MZ929416	ndhJ_CDS	0.282	51.0176	50.78	0.00465652	0.425073	0.566902
1839	Pantropical	Diospyros rhombifolia MF288578	ndhJ_CDS	0.282	51.0176	51.56	-0.0106323	0.425073	0.566902
1891	Pantropical	Diospyros strigosa	ndhJ_CDS	0.282	51.0176	51.75	-0.0143565	0.425073	0.564393
1943	Pantropical	Diospyros sutchuensis OK641590	ndhJ_CDS	0.282	51.0176	52.13	-0.021805	0.425073	0.566902
2255	Pantropical	Diospyros xishuangbannaensis ON881559	ndhJ_CDS	0.282	51.0176	51.56	-0.0106323	0.425073	0.566902
76	(Sub) Temperate	Diospyros glaucifolia KM504956	psaA_CDS	0.281	50.9451	49.65	0.0254212	0.459573	0.473204
365	(Sub) Temperate	Diospyros virginiana MF288577	accD_CDS	0.281	50.9451	49.18	0.0346469	0.376441	0.560459
596	Pantropical	Diospyros celebica MN885893	psaA_CDS	0.281	50.9451	49.6	0.0264027	0.459573	0.473654
632	Pantropical	Diospyros crassiflora MZ274087	cemA_CDS	0.281	50.9451	50.64	0.00598854	0.461811	0.468953
757	Pantropical	Diospyros eriantha	psbD_CDS	0.281	50.9451	44.99	0.116892	0.413677	0.335219
770	Pantropical	Diospyros eriantha	rps14_CDS	0.281	50.9451	37.71	0.259791	0.567151	0.669643
913	Pantropical	Diospyros flavocarpa MG049699	psbD_CDS	0.281	50.9451	44.69	0.122781	0.412719	0.346017
996	Pantropical	Diospyros hainanensis MH778100	cemA_CDS	0.281	50.9451	50.29	0.0128587	0.458232	0.470297
1066	Pantropical	Diospyros hasseltii ON881551	psbA_CDS	0.281	50.9451	40.48	0.205419	0.366647	0.235817
1428	Pantropical	Diospyros nigra MZ929416	psaA_CDS	0.281	50.9451	49.97	0.01914	0.459573	0.468474
1433	Pantropical	Diospyros nigra MZ929416	psbD_CDS	0.281	50.9451	45.02	0.116303	0.413677	0.335219
1901	Pantropical	Diospyros strigosa	psbD_CDS	0.281	50.9451	44.99	0.116892	0.413677	0.335219
1914	Pantropical	Diospyros strigosa	rps14_CDS	0.281	50.9451	37.71	0.259791	0.567151	0.669643
2052	Pantropical	Diospyros trisulca MG049724	psaA_CDS	0.281	50.9451	49.58	0.0267953	0.459573	0.483513
2210	Pantropical	Diospyros vieillardii MG049728	psbA_CDS	0.281	50.9451	40.24	0.21013	0.366647	0.235817
2260	Pantropical	Diospyros xishuangbannaensis ON881559	psaA_CDS	0.281	50.9451	49.67	0.0250287	0.459573	0.473654
2265	Pantropical	Diospyros xishuangbannaensis ON881559	psbD_CDS	0.281	50.9451	45.02	0.116303	0.413677	0.335219
24	(Sub) Temperate	Diospyros deyangensis MF288575	psaA_CDS	0.28	50.8725	49.61	0.0248168	0.460774	0.475372
128	(Sub) Temperate	Diospyros jinzaoshi KM522848	psaA_CDS	0.28	50.8725	49.61	0.0248168	0.460774	0.475372
135	(Sub) Temperate	Diospyros jinzaoshi KM522848	rpl14_CDS	0.28	50.8725	47.07	0.0747456	0.492485	0.469842
284	(Sub) Temperate	Diospyros morrisiana	psaA_CDS	0.28	50.8725	49.61	0.0248168	0.460774	0.475372
336	(Sub) Temperate	Diospyros oleifera KM522850	psaA_CDS	0.28	50.8725	49.61	0.0248168	0.460774	0.475372
440	Pantropical	Diospyros blancoi KX426216	psaA_CDS	0.28	50.8725	49.51	0.0267825	0.458767	0.470487
655	Pantropical	Diospyros crassiflora MZ274087	rpl14_CDS	0.28	50.8725	47.35	0.0692416	0.504251	0.438776
740	Pantropical	Diospyros eriantha	ndhB_CDS	0.28	50.8725	48.27	0.0511572	0.503852	0.361241
1012	Pantropical	Diospyros hainanensis MH778100	psaA_CDS	0.28	50.8725	49.58	0.0254065	0.460269	0.475372
1019	Pantropical	Diospyros hainanensis MH778100	rpl14_CDS	0.28	50.8725	48.22	0.05214	0.492485	0.438776
1064	Pantropical	Diospyros hasseltii ON881551	psaA_CDS	0.28	50.8725	49.41	0.0287482	0.460774	0.470487
1435	Pantropical	Diospyros nigra MZ929416	rpl14_CDS	0.28	50.8725	48.22	0.05214	0.495074	0.441624
1487	Pantropical	Diospyros nigrocortex ON881766	rpl14_CDS	0.28	50.8725	47.5	0.0662931	0.497496	0.446983
1539	Pantropical	Diospyros olen MG049708	rpl14_CDS	0.28	50.8725	46.67	0.0826084	0.499185	0.464336
1884	Pantropical	Diospyros strigosa	ndhB_CDS	0.28	50.8725	48.27	0.0511572	0.503852	0.361241
2208	Pantropical	Diospyros vieillardii MG049728	psaA_CDS	0.28	50.8725	49.62	0.0246202	0.458767	0.480412
2267	Pantropical	Diospyros xishuangbannaensis ON881559	rpl14_CDS	0.28	50.8725	48.22	0.05214	0.495074	0.441624
752	Pantropical	Diospyros eriantha	psaA_CDS	0.279	50.7998	49.49	0.0257833	0.461906	0.467435
1324	Pantropical	Diospyros mespiliformis MZ274088	psaA_CDS	0.279	50.7998	49.5	0.0255864	0.45791	0.477874
1896	Pantropical	Diospyros strigosa	psaA_CDS	0.279	50.7998	49.49	0.0257833	0.461906	0.467435
29	(Sub) Temperate	Diospyros deyangensis MF288575	psbD_CDS	0.278	50.727	44.77	0.117432	0.412045	0.338545
81	(Sub) Temperate	Diospyros glaucifolia KM504956	psbD_CDS	0.278	50.727	44.76	0.117629	0.412045	0.326395
133	(Sub) Temperate	Diospyros jinzaoshi KM522848	psbD_CDS	0.278	50.727	44.77	0.117432	0.412045	0.338545
237	(Sub) Temperate	Diospyros lotus KM522849	psbD_CDS	0.278	50.727	44.76	0.117629	0.412045	0.326395
289	(Sub) Temperate	Diospyros morrisiana	psbD_CDS	0.278	50.727	45.37	0.105604	0.416464	0.326395
341	(Sub) Temperate	Diospyros oleifera KM522850	psbD_CDS	0.278	50.727	44.77	0.117432	0.412045	0.338545
497	Pantropical	Diospyros calciphila MG049695	psbD_CDS	0.278	50.727	44.66	0.1196	0.412045	0.338545
809	Pantropical	Diospyros erudita MG049697	psbD_CDS	0.278	50.727	44.66	0.1196	0.412045	0.338545
861	Pantropical	Diospyros ferrea MG049698	psbD_CDS	0.278	50.727	44.66	0.1196	0.412045	0.338545
965	Pantropical	Diospyros glans MG049701	psbD_CDS	0.278	50.727	44.66	0.1196	0.412045	0.338545
1121	Pantropical	Diospyros impolita MG049702	psbD_CDS	0.278	50.727	44.66	0.1196	0.412045	0.338545
1173	Pantropical	Diospyros inexplorata MG049703	psbD_CDS	0.278	50.727	44.66	0.1196	0.412045	0.338545
1225	Pantropical	Diospyros labillardierei MG049704	psbD_CDS	0.278	50.727	44.66	0.1196	0.412045	0.338545
1381	Pantropical	Diospyros minimifolia MG049707	psbD_CDS	0.278	50.727	44.66	0.1196	0.412045	0.338545
1537	Pantropical	Diospyros olen MG049708	psbD_CDS	0.278	50.727	44.92	0.114475	0.416464	0.326395
1589	Pantropical	Diospyros pancheri MG049709	psbD_CDS	0.278	50.727	44.66	0.1196	0.412045	0.338545
1641	Pantropical	Diospyros parviflora MG049713	psbD_CDS	0.278	50.727	44.66	0.1196	0.412045	0.338545
1693	Pantropical	Diospyros perplexa MG049717	psbD_CDS	0.278	50.727	44.66	0.1196	0.412045	0.338545
1745	Pantropical	Diospyros pustulata MG049719	psbD_CDS	0.278	50.727	44.66	0.1196	0.412045	0.338545
1797	Pantropical	Diospyros revolutissima MG049721	psbD_CDS	0.278	50.727	44.66	0.1196	0.412045	0.338545
2005	Pantropical	Diospyros tridentata MG049723	psbD_CDS	0.278	50.727	44.66	0.1196	0.412045	0.338545
2057	Pantropical	Diospyros trisulca MG049724	psbD_CDS	0.278	50.727	44.66	0.1196	0.412045	0.338545
2109	Pantropical	Diospyros umbrosa MG049726	psbD_CDS	0.278	50.727	44.66	0.1196	0.412045	0.338545
2161	Pantropical	Diospyros veillonii MG049727	psbD_CDS	0.278	50.727	44.66	0.1196	0.412045	0.338545
2213	Pantropical	Diospyros vieillardii MG049728	psbD_CDS	0.278	50.727	44.66	0.1196	0.412045	0.338545
2317	Pantropical	Diospyros yaouhensis MG049731	psbD_CDS	0.278	50.727	44.66	0.1196	0.412045	0.338545
83	(Sub) Temperate	Diospyros glaucifolia KM504956	rpl14_CDS	0.277	50.654	47.43	0.0636481	0.498372	0.472238
239	(Sub) Temperate	Diospyros lotus KM522849	rpl14_CDS	0.277	50.654	47.43	0.0636481	0.498372	0.472238
428	Pantropical	Diospyros blancoi KX426216	ndhB_CDS	0.277	50.654	47.95	0.0533824	0.502503	0.355391
532	Pantropical	Diospyros cathayensis MF288576	ndhB_CDS	0.277	50.654	48.2	0.048447	0.502503	0.36369
584	Pantropical	Diospyros celebica MN885893	ndhB_CDS	0.277	50.654	47.95	0.0533824	0.502503	0.355391
688	Pantropical	Diospyros dumetorum ON881445	ndhB_CDS	0.277	50.654	48.22	0.0480521	0.502503	0.362939
700	Pantropical	Diospyros dumetorum ON881445	psaA_CDS	0.277	50.654	49.33	0.0261388	0.461099	0.474248
1052	Pantropical	Diospyros hasseltii ON881551	ndhB_CDS	0.277	50.654	48.2	0.048447	0.502503	0.36369
1260	Pantropical	Diospyros maclurei MH778101	ndhB_CDS	0.277	50.654	48.08	0.050816	0.499709	0.36369
1312	Pantropical	Diospyros mespiliformis MZ274088	ndhB_CDS	0.277	50.654	47.95	0.0533824	0.502503	0.355391
1416	Pantropical	Diospyros nigra MZ929416	ndhB_CDS	0.277	50.654	48.17	0.0490392	0.502503	0.36369
1480	Pantropical	Diospyros nigrocortex ON881766	psaA_CDS	0.277	50.654	49.23	0.0281129	0.461099	0.4696
1520	Pantropical	Diospyros olen MG049708	ndhB_CDS	0.277	50.654	48.2	0.048447	0.502503	0.36369
1832	Pantropical	Diospyros rhombifolia MF288578	ndhB_CDS	0.277	50.654	48.2	0.048447	0.502503	0.36369
2248	Pantropical	Diospyros xishuangbannaensis ON881559	ndhB_CDS	0.277	50.654	48.2	0.048447	0.502503	0.36369
580	Pantropical	Diospyros celebica MN885893	cemA_CDS	0.276	50.581	49.72	0.0170221	0.457464	0.475751
1256	Pantropical	Diospyros maclurei MH778101	cemA_CDS	0.276	50.581	49.9	0.0134634	0.459016	0.477541
1828	Pantropical	Diospyros rhombifolia MF288578	cemA_CDS	0.276	50.581	49.48	0.021767	0.452543	0.491053
1932	Pantropical	Diospyros sutchuensis OK641590	cemA_CDS	0.276	50.581	50.51	0.00140358	0.452543	0.491053
12	(Sub) Temperate	Diospyros deyangensis MF288575	ndhB_CDS	0.275	50.5078	48.06	0.0484647	0.501913	0.358395
64	(Sub) Temperate	Diospyros glaucifolia KM504956	ndhB_CDS	0.275	50.5078	48.06	0.0484647	0.501913	0.358395
116	(Sub) Temperate	Diospyros jinzaoshi KM522848	ndhB_CDS	0.275	50.5078	48.06	0.0484647	0.501913	0.358395
168	(Sub) Temperate	Diospyros kaki KT223565	ndhB_CDS	0.275	50.5078	48.06	0.0484647	0.501913	0.358395
185	(Sub) Temperate	Diospyros kaki KT223565	psbD_CDS	0.275	50.5078	44.72	0.114593	0.414829	0.341937
220	(Sub) Temperate	Diospyros lotus KM522849	ndhB_CDS	0.275	50.5078	48.06	0.0484647	0.501913	0.358395
272	(Sub) Temperate	Diospyros morrisiana	ndhB_CDS	0.275	50.5078	48.06	0.0484647	0.501913	0.358395
324	(Sub) Temperate	Diospyros oleifera KM522850	ndhB_CDS	0.275	50.5078	48.06	0.0484647	0.501913	0.358395
376	(Sub) Temperate	Diospyros virginiana MF288577	ndhB_CDS	0.275	50.5078	48.06	0.0484647	0.501913	0.358395
389	(Sub) Temperate	Diospyros virginiana MF288577	psaB_CDS	0.275	50.5078	48.5	0.0397532	0.424607	0.507338
392	(Sub) Temperate	Diospyros virginiana MF288577	psbC_CDS	0.275	50.5078	44.4	0.120929	0.473401	0.40663
393	(Sub) Temperate	Diospyros virginiana MF288577	psbD_CDS	0.275	50.5078	44.63	0.116375	0.414829	0.341937
435	Pantropical	Diospyros blancoi KX426216	ndhJ_CDS	0.275	50.5078	50.1	0.00807495	0.421334	0.554898
480	Pantropical	Diospyros calciphila MG049695	ndhB_CDS	0.275	50.5078	47.96	0.0504446	0.501219	0.357823
591	Pantropical	Diospyros celebica MN885893	ndhJ_CDS	0.275	50.5078	49.65	0.0169845	0.411817	0.578877
636	Pantropical	Diospyros crassiflora MZ274087	ndhB_CDS	0.275	50.5078	47.97	0.0502466	0.498374	0.357823
653	Pantropical	Diospyros crassiflora MZ274087	psbD_CDS	0.275	50.5078	44.68	0.115385	0.409517	0.340937
792	Pantropical	Diospyros erudita MG049697	ndhB_CDS	0.275	50.5078	47.96	0.0504446	0.501219	0.357823
844	Pantropical	Diospyros ferrea MG049698	ndhB_CDS	0.275	50.5078	47.96	0.0504446	0.501219	0.357823
896	Pantropical	Diospyros flavocarpa MG049699	ndhB_CDS	0.275	50.5078	47.96	0.0504446	0.501219	0.357823
948	Pantropical	Diospyros glans MG049701	ndhB_CDS	0.275	50.5078	47.96	0.0504446	0.501219	0.357823
1000	Pantropical	Diospyros hainanensis MH778100	ndhB_CDS	0.275	50.5078	47.96	0.0504446	0.501219	0.357823
1104	Pantropical	Diospyros impolita MG049702	ndhB_CDS	0.275	50.5078	47.96	0.0504446	0.501219	0.357823
1156	Pantropical	Diospyros inexplorata MG049703	ndhB_CDS	0.275	50.5078	47.96	0.0504446	0.501219	0.357823
1208	Pantropical	Diospyros labillardierei MG049704	ndhB_CDS	0.275	50.5078	47.96	0.0504446	0.501219	0.357823
1319	Pantropical	Diospyros mespiliformis MZ274088	ndhJ_CDS	0.275	50.5078	49.13	0.0272799	0.421334	0.554898
1364	Pantropical	Diospyros minimifolia MG049707	ndhB_CDS	0.275	50.5078	47.96	0.0504446	0.501219	0.357823
1468	Pantropical	Diospyros nigrocortex ON881766	ndhB_CDS	0.275	50.5078	48.24	0.0449009	0.501219	0.366172
1475	Pantropical	Diospyros nigrocortex ON881766	ndhJ_CDS	0.275	50.5078	51.45	-0.0186536	0.430827	0.554898
1527	Pantropical	Diospyros olen MG049708	ndhJ_CDS	0.275	50.5078	50.74	-0.00459635	0.421334	0.578877
1572	Pantropical	Diospyros pancheri MG049709	ndhB_CDS	0.275	50.5078	47.96	0.0504446	0.501219	0.357823
1624	Pantropical	Diospyros parviflora MG049713	ndhB_CDS	0.275	50.5078	47.96	0.0504446	0.501219	0.357823
1676	Pantropical	Diospyros perplexa MG049717	ndhB_CDS	0.275	50.5078	47.96	0.0504446	0.501219	0.357823
1728	Pantropical	Diospyros pustulata MG049719	ndhB_CDS	0.275	50.5078	47.96	0.0504446	0.501219	0.357823
1780	Pantropical	Diospyros revolutissima MG049721	ndhB_CDS	0.275	50.5078	47.96	0.0504446	0.501219	0.357823
1936	Pantropical	Diospyros sutchuensis OK641590	ndhB_CDS	0.275	50.5078	48.11	0.0474748	0.501913	0.358395
1988	Pantropical	Diospyros tridentata MG049723	ndhB_CDS	0.275	50.5078	47.96	0.0504446	0.501219	0.357823
2040	Pantropical	Diospyros trisulca MG049724	ndhB_CDS	0.275	50.5078	47.96	0.0504446	0.501219	0.357823
2092	Pantropical	Diospyros umbrosa MG049726	ndhB_CDS	0.275	50.5078	47.96	0.0504446	0.501219	0.357823
2144	Pantropical	Diospyros veillonii MG049727	ndhB_CDS	0.275	50.5078	47.96	0.0504446	0.501219	0.357823
2196	Pantropical	Diospyros vieillardii MG049728	ndhB_CDS	0.275	50.5078	47.96	0.0504446	0.501219	0.357823
2300	Pantropical	Diospyros yaouhensis MG049731	ndhB_CDS	0.275	50.5078	47.96	0.0504446	0.501219	0.357823
51	(Sub) Temperate	Diospyros deyangensis MF288575	ycf3_CDS	0.273	50.3612	56.12	-0.114349	0.495384	0.52506
77	(Sub) Temperate	Diospyros glaucifolia KM504956	psaB_CDS	0.273	50.3612	48.2	0.0429148	0.425868	0.515152
181	(Sub) Temperate	Diospyros kaki KT223565	psaB_CDS	0.273	50.3612	48.15	0.0439076	0.423823	0.509685
233	(Sub) Temperate	Diospyros lotus KM522849	psaB_CDS	0.273	50.3612	48.2	0.0429148	0.425868	0.515152
363	(Sub) Temperate	Diospyros oleifera KM522850	ycf3_CDS	0.273	50.3612	56.12	-0.114349	0.495384	0.52506
415	(Sub) Temperate	Diospyros virginiana MF288577	ycf3_CDS	0.273	50.3612	57.28	-0.137383	0.503967	0.547826
467	Pantropical	Diospyros blancoi KX426216	ycf3_CDS	0.273	50.3612	56.12	-0.114349	0.495384	0.52506
493	Pantropical	Diospyros calciphila MG049695	psaB_CDS	0.273	50.3612	47.72	0.052446	0.425868	0.515152
519	Pantropical	Diospyros calciphila MG049695	ycf3_CDS	0.273	50.3612	59.23	-0.176103	0.495384	0.547826
571	Pantropical	Diospyros cathayensis MF288576	ycf3_CDS	0.273	50.3612	55.4	-0.100052	0.50183	0.54543
623	Pantropical	Diospyros celebica MN885893	ycf3_CDS	0.273	50.3612	56.12	-0.114349	0.495384	0.52506
805	Pantropical	Diospyros erudita MG049697	psaB_CDS	0.273	50.3612	47.72	0.052446	0.425868	0.515152
831	Pantropical	Diospyros erudita MG049697	ycf3_CDS	0.273	50.3612	59.23	-0.176103	0.495384	0.547826
883	Pantropical	Diospyros ferrea MG049698	ycf3_CDS	0.273	50.3612	59.25	-0.1765	0.493263	0.54543
909	Pantropical	Diospyros flavocarpa MG049699	psaB_CDS	0.273	50.3612	47.72	0.052446	0.425868	0.515152
935	Pantropical	Diospyros flavocarpa MG049699	ycf3_CDS	0.273	50.3612	59.23	-0.176103	0.495384	0.547826
961	Pantropical	Diospyros glans MG049701	psaB_CDS	0.273	50.3612	47.72	0.052446	0.425868	0.515152
987	Pantropical	Diospyros glans MG049701	ycf3_CDS	0.273	50.3612	59.23	-0.176103	0.495384	0.547826
1013	Pantropical	Diospyros hainanensis MH778100	psaB_CDS	0.273	50.3612	48.88	0.0294124	0.425868	0.515711
1065	Pantropical	Diospyros hasseltii ON881551	psaB_CDS	0.273	50.3612	48.56	0.0357665	0.425868	0.510251
1117	Pantropical	Diospyros impolita MG049702	psaB_CDS	0.273	50.3612	47.72	0.052446	0.425868	0.515152
1143	Pantropical	Diospyros impolita MG049702	ycf3_CDS	0.273	50.3612	59.23	-0.176103	0.495384	0.547826
1169	Pantropical	Diospyros inexplorata MG049703	psaB_CDS	0.273	50.3612	47.72	0.052446	0.425868	0.515152
1195	Pantropical	Diospyros inexplorata MG049703	ycf3_CDS	0.273	50.3612	59.23	-0.176103	0.495384	0.547826
1221	Pantropical	Diospyros labillardierei MG049704	psaB_CDS	0.273	50.3612	47.72	0.052446	0.425868	0.515152
1247	Pantropical	Diospyros labillardierei MG049704	ycf3_CDS	0.273	50.3612	59.23	-0.176103	0.495384	0.547826
1330	Pantropical	Diospyros mespiliformis MZ274088	rbcL_CDS	0.273	50.3612	49.22	0.0226611	0.429601	0.48221
1377	Pantropical	Diospyros minimifolia MG049707	psaB_CDS	0.273	50.3612	47.72	0.052446	0.425868	0.515152
1403	Pantropical	Diospyros minimifolia MG049707	ycf3_CDS	0.273	50.3612	59.23	-0.176103	0.495384	0.547826
1455	Pantropical	Diospyros nigra MZ929416	ycf3_CDS	0.273	50.3612	55.7	-0.106009	0.493263	0.54543
1585	Pantropical	Diospyros pancheri MG049709	psaB_CDS	0.273	50.3612	47.66	0.0536373	0.425868	0.515152
1611	Pantropical	Diospyros pancheri MG049709	ycf3_CDS	0.273	50.3612	59.23	-0.176103	0.495384	0.547826
1637	Pantropical	Diospyros parviflora MG049713	psaB_CDS	0.273	50.3612	47.72	0.052446	0.425868	0.515152
1663	Pantropical	Diospyros parviflora MG049713	ycf3_CDS	0.273	50.3612	59.23	-0.176103	0.495384	0.547826
1689	Pantropical	Diospyros perplexa MG049717	psaB_CDS	0.273	50.3612	47.72	0.052446	0.425868	0.515152
1715	Pantropical	Diospyros perplexa MG049717	ycf3_CDS	0.273	50.3612	59.23	-0.176103	0.495384	0.547826
1741	Pantropical	Diospyros pustulata MG049719	psaB_CDS	0.273	50.3612	47.72	0.052446	0.425868	0.515152
1767	Pantropical	Diospyros pustulata MG049719	ycf3_CDS	0.273	50.3612	59.23	-0.176103	0.495384	0.547826
1793	Pantropical	Diospyros revolutissima MG049721	psaB_CDS	0.273	50.3612	47.72	0.052446	0.425868	0.515152
1819	Pantropical	Diospyros revolutissima MG049721	ycf3_CDS	0.273	50.3612	59.23	-0.176103	0.495384	0.547826
1871	Pantropical	Diospyros rhombifolia MF288578	ycf3_CDS	0.273	50.3612	55.4	-0.100052	0.50183	0.54543
2001	Pantropical	Diospyros tridentata MG049723	psaB_CDS	0.273	50.3612	47.72	0.052446	0.425868	0.515152
2027	Pantropical	Diospyros tridentata MG049723	ycf3_CDS	0.273	50.3612	59.23	-0.176103	0.495384	0.547826
2053	Pantropical	Diospyros trisulca MG049724	psaB_CDS	0.273	50.3612	47.72	0.052446	0.425868	0.515152
2079	Pantropical	Diospyros trisulca MG049724	ycf3_CDS	0.273	50.3612	59.23	-0.176103	0.495384	0.547826
2105	Pantropical	Diospyros umbrosa MG049726	psaB_CDS	0.273	50.3612	47.72	0.052446	0.425868	0.515152
2131	Pantropical	Diospyros umbrosa MG049726	ycf3_CDS	0.273	50.3612	59.23	-0.176103	0.495384	0.547826
2157	Pantropical	Diospyros veillonii MG049727	psaB_CDS	0.273	50.3612	47.72	0.052446	0.425868	0.515152
2183	Pantropical	Diospyros veillonii MG049727	ycf3_CDS	0.273	50.3612	59.23	-0.176103	0.495384	0.547826
2209	Pantropical	Diospyros vieillardii MG049728	psaB_CDS	0.273	50.3612	47.72	0.052446	0.425868	0.515152
2235	Pantropical	Diospyros vieillardii MG049728	ycf3_CDS	0.273	50.3612	59.23	-0.176103	0.495384	0.547826
2313	Pantropical	Diospyros yaouhensis MG049731	psaB_CDS	0.273	50.3612	47.72	0.052446	0.425868	0.515152
2339	Pantropical	Diospyros yaouhensis MG049731	ycf3_CDS	0.273	50.3612	59.23	-0.176103	0.495384	0.547826
8	(Sub) Temperate	Diospyros deyangensis MF288575	cemA_CDS	0.272	50.2878	50.24	0.000950309	0.456255	0.480805
25	(Sub) Temperate	Diospyros deyangensis MF288575	psaB_CDS	0.272	50.2878	48.02	0.0450962	0.423041	0.512053
129	(Sub) Temperate	Diospyros jinzaoshi KM522848	psaB_CDS	0.272	50.2878	47.91	0.0472836	0.425083	0.512053
164	(Sub) Temperate	Diospyros kaki KT223565	cemA_CDS	0.272	50.2878	50.04	0.00492742	0.456255	0.496515
268	(Sub) Temperate	Diospyros morrisiana	cemA_CDS	0.272	50.2878	49.29	0.0198416	0.456255	0.480805
285	(Sub) Temperate	Diospyros morrisiana	psaB_CDS	0.272	50.2878	48.12	0.0431077	0.425083	0.512053
320	(Sub) Temperate	Diospyros oleifera KM522850	cemA_CDS	0.272	50.2878	50.24	0.000950309	0.456255	0.480805
337	(Sub) Temperate	Diospyros oleifera KM522850	psaB_CDS	0.272	50.2878	48.12	0.0431077	0.425083	0.512053
372	(Sub) Temperate	Diospyros virginiana MF288577	cemA_CDS	0.272	50.2878	49.94	0.00691597	0.456255	0.480805
398	(Sub) Temperate	Diospyros virginiana MF288577	rpl20_CDS	0.272	50.2878	48.62	0.0331649	0.485529	0.637393
424	Pantropical	Diospyros blancoi KX426216	cemA_CDS	0.272	50.2878	49.74	0.0108931	0.456255	0.484542
476	Pantropical	Diospyros calciphila MG049695	cemA_CDS	0.272	50.2878	46.44	0.0765154	0.454863	0.481462
528	Pantropical	Diospyros cathayensis MF288576	cemA_CDS	0.272	50.2878	49.7	0.0116885	0.457797	0.484542
545	Pantropical	Diospyros cathayensis MF288576	psaB_CDS	0.272	50.2878	48.44	0.0367443	0.425083	0.517541
597	Pantropical	Diospyros celebica MN885893	psaB_CDS	0.272	50.2878	48.15	0.0425111	0.425613	0.5181
753	Pantropical	Diospyros eriantha	psaB_CDS	0.272	50.2878	48.53	0.0349546	0.428045	0.502185
788	Pantropical	Diospyros erudita MG049697	cemA_CDS	0.272	50.2878	49.61	0.0134782	0.456255	0.482749
840	Pantropical	Diospyros ferrea MG049698	cemA_CDS	0.272	50.2878	50.35	-0.0012371	0.457797	0.484542
892	Pantropical	Diospyros flavocarpa MG049699	cemA_CDS	0.272	50.2878	49.61	0.0134782	0.456255	0.482749
944	Pantropical	Diospyros glans MG049701	cemA_CDS	0.272	50.2878	49.61	0.0134782	0.456255	0.482749
1048	Pantropical	Diospyros hasseltii ON881551	cemA_CDS	0.272	50.2878	49.22	0.0212336	0.457797	0.482749
1100	Pantropical	Diospyros impolita MG049702	cemA_CDS	0.272	50.2878	49.61	0.0134782	0.456255	0.482749
1152	Pantropical	Diospyros inexplorata MG049703	cemA_CDS	0.272	50.2878	46.44	0.0765154	0.454863	0.481462
1204	Pantropical	Diospyros labillardierei MG049704	cemA_CDS	0.272	50.2878	49.61	0.0134782	0.456255	0.482749
1273	Pantropical	Diospyros maclurei MH778101	psaB_CDS	0.272	50.2878	48.15	0.0425111	0.425083	0.512053
1360	Pantropical	Diospyros minimifolia MG049707	cemA_CDS	0.272	50.2878	49.61	0.0134782	0.456255	0.482749
1412	Pantropical	Diospyros nigra MZ929416	cemA_CDS	0.272	50.2878	49.43	0.0170576	0.456255	0.480805
1516	Pantropical	Diospyros olen MG049708	cemA_CDS	0.272	50.2878	49.29	0.0198416	0.456255	0.480805
1568	Pantropical	Diospyros pancheri MG049709	cemA_CDS	0.272	50.2878	46.44	0.0765154	0.454863	0.481462
1620	Pantropical	Diospyros parviflora MG049713	cemA_CDS	0.272	50.2878	49.61	0.0134782	0.456255	0.482749
1672	Pantropical	Diospyros perplexa MG049717	cemA_CDS	0.272	50.2878	49.61	0.0134782	0.456255	0.482749
1724	Pantropical	Diospyros pustulata MG049719	cemA_CDS	0.272	50.2878	49.61	0.0134782	0.456255	0.482749
1776	Pantropical	Diospyros revolutissima MG049721	cemA_CDS	0.272	50.2878	46.44	0.0765154	0.454863	0.481462
1897	Pantropical	Diospyros strigosa	psaB_CDS	0.272	50.2878	48.57	0.0341592	0.428045	0.502185
1984	Pantropical	Diospyros tridentata MG049723	cemA_CDS	0.272	50.2878	49.61	0.0134782	0.456255	0.482749
2036	Pantropical	Diospyros trisulca MG049724	cemA_CDS	0.272	50.2878	49.61	0.0134782	0.456255	0.482749
2088	Pantropical	Diospyros umbrosa MG049726	cemA_CDS	0.272	50.2878	49.61	0.0134782	0.456255	0.482749
2140	Pantropical	Diospyros veillonii MG049727	cemA_CDS	0.272	50.2878	49.61	0.0134782	0.456255	0.482749
2192	Pantropical	Diospyros vieillardii MG049728	cemA_CDS	0.272	50.2878	49.61	0.0134782	0.456255	0.482749
2244	Pantropical	Diospyros xishuangbannaensis ON881559	cemA_CDS	0.272	50.2878	52.69	-0.0477693	0.457797	0.482749
2296	Pantropical	Diospyros yaouhensis MG049731	cemA_CDS	0.272	50.2878	49.61	0.0134782	0.456255	0.482749
31	(Sub) Temperate	Diospyros deyangensis MF288575	rpl14_CDS	0.271	50.2142	46.87	0.0665993	0.498503	0.483329
187	(Sub) Temperate	Diospyros kaki KT223565	rpl14_CDS	0.271	50.2142	46.87	0.0665993	0.498503	0.483329
291	(Sub) Temperate	Diospyros morrisiana	rpl14_CDS	0.271	50.2142	46.53	0.0733703	0.498503	0.451444
343	(Sub) Temperate	Diospyros oleifera KM522850	rpl14_CDS	0.271	50.2142	46.87	0.0665993	0.498503	0.483329
395	(Sub) Temperate	Diospyros virginiana MF288577	rpl14_CDS	0.271	50.2142	47.25	0.0590318	0.498503	0.451444
419	Pantropical	Diospyros blancoi KX426216	atpB_CDS	0.271	50.2142	46.58	0.0723746	0.481383	0.487302
447	Pantropical	Diospyros blancoi KX426216	rpl14_CDS	0.271	50.2142	47.25	0.0590318	0.498503	0.451444
499	Pantropical	Diospyros calciphila MG049695	rpl14_CDS	0.271	50.2142	47.25	0.0590318	0.498503	0.451444
551	Pantropical	Diospyros cathayensis MF288576	rpl14_CDS	0.271	50.2142	47.25	0.0590318	0.498503	0.451444
575	Pantropical	Diospyros celebica MN885893	atpB_CDS	0.271	50.2142	46.58	0.0723746	0.481383	0.487302
603	Pantropical	Diospyros celebica MN885893	rpl14_CDS	0.271	50.2142	47.25	0.0590318	0.498503	0.451444
707	Pantropical	Diospyros dumetorum ON881445	rpl14_CDS	0.271	50.2142	47.25	0.0590318	0.498503	0.451444
758	Pantropical	Diospyros eriantha	rbcL_CDS	0.271	50.2142	48.7	0.0301555	0.43084	0.474128
759	Pantropical	Diospyros eriantha	rpl14_CDS	0.271	50.2142	47.25	0.0590318	0.498503	0.451444
811	Pantropical	Diospyros erudita MG049697	rpl14_CDS	0.271	50.2142	47.25	0.0590318	0.498503	0.451444
863	Pantropical	Diospyros ferrea MG049698	rpl14_CDS	0.271	50.2142	47.25	0.0590318	0.498503	0.451444
915	Pantropical	Diospyros flavocarpa MG049699	rpl14_CDS	0.271	50.2142	47.25	0.0590318	0.498503	0.451444
967	Pantropical	Diospyros glans MG049701	rpl14_CDS	0.271	50.2142	47.25	0.0590318	0.498503	0.451444
1082	Pantropical	Diospyros hasseltii ON881551	rps14_CDS	0.271	50.2142	40.6	0.191464	0.558847	0.695048
1123	Pantropical	Diospyros impolita MG049702	rpl14_CDS	0.271	50.2142	47.25	0.0590318	0.498503	0.451444
1175	Pantropical	Diospyros inexplorata MG049703	rpl14_CDS	0.271	50.2142	47.25	0.0590318	0.498503	0.451444
1227	Pantropical	Diospyros labillardierei MG049704	rpl14_CDS	0.271	50.2142	47.25	0.0590318	0.498503	0.451444
1279	Pantropical	Diospyros maclurei MH778101	rpl14_CDS	0.271	50.2142	47.25	0.0590318	0.498503	0.451444
1331	Pantropical	Diospyros mespiliformis MZ274088	rpl14_CDS	0.271	50.2142	47.25	0.0590318	0.498503	0.451444
1383	Pantropical	Diospyros minimifolia MG049707	rpl14_CDS	0.271	50.2142	47.25	0.0590318	0.498503	0.451444
1591	Pantropical	Diospyros pancheri MG049709	rpl14_CDS	0.271	50.2142	47.25	0.0590318	0.498503	0.451444
1643	Pantropical	Diospyros parviflora MG049713	rpl14_CDS	0.271	50.2142	47.25	0.0590318	0.498503	0.451444
1695	Pantropical	Diospyros perplexa MG049717	rpl14_CDS	0.271	50.2142	47.25	0.0590318	0.498503	0.451444
1747	Pantropical	Diospyros pustulata MG049719	rpl14_CDS	0.271	50.2142	47.25	0.0590318	0.498503	0.451444
1799	Pantropical	Diospyros revolutissima MG049721	rpl14_CDS	0.271	50.2142	47.25	0.0590318	0.498503	0.451444
1851	Pantropical	Diospyros rhombifolia MF288578	rpl14_CDS	0.271	50.2142	47.25	0.0590318	0.498503	0.451444
1902	Pantropical	Diospyros strigosa	rbcL_CDS	0.271	50.2142	48.65	0.0311512	0.43084	0.474128
1903	Pantropical	Diospyros strigosa	rpl14_CDS	0.271	50.2142	47.25	0.0590318	0.498503	0.451444
1955	Pantropical	Diospyros sutchuensis OK641590	rpl14_CDS	0.271	50.2142	47.25	0.0590318	0.498503	0.451444
2007	Pantropical	Diospyros tridentata MG049723	rpl14_CDS	0.271	50.2142	47.25	0.0590318	0.498503	0.451444
2059	Pantropical	Diospyros trisulca MG049724	rpl14_CDS	0.271	50.2142	47.25	0.0590318	0.498503	0.451444
2111	Pantropical	Diospyros umbrosa MG049726	rpl14_CDS	0.271	50.2142	47.25	0.0590318	0.498503	0.451444
2163	Pantropical	Diospyros veillonii MG049727	rpl14_CDS	0.271	50.2142	47.25	0.0590318	0.498503	0.451444
2215	Pantropical	Diospyros vieillardii MG049728	rpl14_CDS	0.271	50.2142	47.25	0.0590318	0.498503	0.451444
2319	Pantropical	Diospyros yaouhensis MG049731	rpl14_CDS	0.271	50.2142	47.25	0.0590318	0.498503	0.451444
701	Pantropical	Diospyros dumetorum ON881445	psaB_CDS	0.27	50.1406	48.25	0.0377057	0.427258	0.504536
1016	Pantropical	Diospyros hainanensis MH778100	psbC_CDS	0.27	50.1406	44.71	0.108307	0.470698	0.395601
1327	Pantropical	Diospyros mespiliformis MZ274088	psbB_CDS	0.27	50.1406	47.75	0.0476776	0.435636	0.479831
1949	Pantropical	Diospyros sutchuensis OK641590	psaB_CDS	0.27	50.1406	48.1	0.0406973	0.426405	0.514444
367	(Sub) Temperate	Diospyros virginiana MF288577	atpB_CDS	0.269	50.0668	46.37	0.0738381	0.478376	0.484639
441	Pantropical	Diospyros blancoi KX426216	psaB_CDS	0.269	50.0668	48.08	0.0396837	0.427654	0.51145
498	Pantropical	Diospyros calciphila MG049695	rbcL_CDS	0.269	50.0668	48.48	0.0316944	0.43084	0.479001
602	Pantropical	Diospyros celebica MN885893	rbcL_CDS	0.269	50.0668	48.65	0.0282989	0.42582	0.488713
649	Pantropical	Diospyros crassiflora MZ274087	psaB_CDS	0.269	50.0668	47.8	0.0452762	0.425622	0.517423
810	Pantropical	Diospyros erudita MG049697	rbcL_CDS	0.269	50.0668	48.48	0.0316944	0.43084	0.479001
857	Pantropical	Diospyros ferrea MG049698	psaB_CDS	0.269	50.0668	47.47	0.0518674	0.425622	0.516857
862	Pantropical	Diospyros ferrea MG049698	rbcL_CDS	0.269	50.0668	48.69	0.0275	0.432547	0.48047
966	Pantropical	Diospyros glans MG049701	rbcL_CDS	0.269	50.0668	48.48	0.0316944	0.43084	0.479001
1122	Pantropical	Diospyros impolita MG049702	rbcL_CDS	0.269	50.0668	48.48	0.0316944	0.43084	0.479001
1174	Pantropical	Diospyros inexplorata MG049703	rbcL_CDS	0.269	50.0668	48.48	0.0316944	0.43084	0.479001
1226	Pantropical	Diospyros labillardierei MG049704	rbcL_CDS	0.269	50.0668	48.48	0.0316944	0.43084	0.479001
1278	Pantropical	Diospyros maclurei MH778101	rbcL_CDS	0.269	50.0668	48.92	0.0229061	0.430139	0.481797
1325	Pantropical	Diospyros mespiliformis MZ274088	psaB_CDS	0.269	50.0668	47.99	0.0414813	0.427654	0.51145
1382	Pantropical	Diospyros minimifolia MG049707	rbcL_CDS	0.269	50.0668	48.5	0.0312949	0.43084	0.479001
1511	Pantropical	Diospyros olen MG049708	atpB_CDS	0.269	50.0668	46.37	0.0738381	0.479335	0.490356
1590	Pantropical	Diospyros pancheri MG049709	rbcL_CDS	0.269	50.0668	48.48	0.0316944	0.43084	0.479001
1642	Pantropical	Diospyros parviflora MG049713	rbcL_CDS	0.269	50.0668	48.48	0.0316944	0.43084	0.479001
1746	Pantropical	Diospyros pustulata MG049719	rbcL_CDS	0.269	50.0668	48.48	0.0316944	0.43084	0.479001
1798	Pantropical	Diospyros revolutissima MG049721	rbcL_CDS	0.269	50.0668	48.48	0.0316944	0.43084	0.479001
1845	Pantropical	Diospyros rhombifolia MF288578	psaB_CDS	0.269	50.0668	48.22	0.0368875	0.423523	0.516857
2006	Pantropical	Diospyros tridentata MG049723	rbcL_CDS	0.269	50.0668	48.5	0.0312949	0.43084	0.479001
2058	Pantropical	Diospyros trisulca MG049724	rbcL_CDS	0.269	50.0668	48.48	0.0316944	0.43084	0.479001
2110	Pantropical	Diospyros umbrosa MG049726	rbcL_CDS	0.269	50.0668	48.43	0.0326931	0.43084	0.479001
2162	Pantropical	Diospyros veillonii MG049727	rbcL_CDS	0.269	50.0668	48.48	0.0316944	0.43084	0.479001
2214	Pantropical	Diospyros vieillardii MG049728	rbcL_CDS	0.269	50.0668	48.47	0.0318941	0.432547	0.479093
80	(Sub) Temperate	Diospyros glaucifolia KM504956	psbC_CDS	0.268	49.993	45.05	0.0988738	0.469331	0.407419
236	(Sub) Temperate	Diospyros lotus KM522849	psbC_CDS	0.268	49.993	45.05	0.0988738	0.469331	0.407419
550	Pantropical	Diospyros cathayensis MF288576	rbcL_CDS	0.268	49.993	48.55	0.028864	0.425883	0.473188
663	Pantropical	Diospyros crassiflora MZ274087	rpoC2_CDS	0.268	49.993	49.2	0.0158622	0.501879	0.558081
871	Pantropical	Diospyros ferrea MG049698	rpoC2_CDS	0.268	49.993	49.45	0.0108615	0.501936	0.558172
1079	Pantropical	Diospyros hasseltii ON881551	rpoC2_CDS	0.268	49.993	49.39	0.0120617	0.503207	0.556556
1276	Pantropical	Diospyros maclurei MH778101	psbC_CDS	0.268	49.993	44.07	0.118477	0.472419	0.388976
1339	Pantropical	Diospyros mespiliformis MZ274088	rpoC2_CDS	0.268	49.993	49.54	0.00906124	0.501936	0.553521
1432	Pantropical	Diospyros nigra MZ929416	psbC_CDS	0.268	49.993	44.13	0.117276	0.469331	0.398689
1850	Pantropical	Diospyros rhombifolia MF288578	rbcL_CDS	0.268	49.993	48.55	0.028864	0.425883	0.473188
2119	Pantropical	Diospyros umbrosa MG049726	rpoC2_CDS	0.268	49.993	49.38	0.0122617	0.50094	0.559517
10	(Sub) Temperate	Diospyros deyangensis MF288575	matK_CDS	0.267	49.9191	46.44	0.0696942	0.499571	0.535724
55	(Sub) Temperate	Diospyros glaucifolia KM504956	atpB_CDS	0.267	49.9191	46.54	0.0676909	0.48204	0.488167
60	(Sub) Temperate	Diospyros glaucifolia KM504956	cemA_CDS	0.267	49.9191	49.18	0.0148053	0.459859	0.488144
112	(Sub) Temperate	Diospyros jinzaoshi KM522848	cemA_CDS	0.267	49.9191	48.76	0.0232189	0.453478	0.486324
143	(Sub) Temperate	Diospyros jinzaoshi KM522848	rpoC2_CDS	0.267	49.9191	49.47	0.00899591	0.503585	0.56315
155	(Sub) Temperate	Diospyros jinzaoshi KM522848	ycf3_CDS	0.267	49.9191	56.12	-0.12422	0.5	0.535714
207	(Sub) Temperate	Diospyros kaki KT223565	ycf3_CDS	0.267	49.9191	56.12	-0.12422	0.5	0.535714
211	(Sub) Temperate	Diospyros lotus KM522849	atpB_CDS	0.267	49.9191	46.54	0.0676909	0.48204	0.488167
216	(Sub) Temperate	Diospyros lotus KM522849	cemA_CDS	0.267	49.9191	49.18	0.0148053	0.459859	0.488144
311	(Sub) Temperate	Diospyros morrisiana	ycf3_CDS	0.267	49.9191	56.88	-0.139444	0.498093	0.533837
322	(Sub) Temperate	Diospyros oleifera KM522850	matK_CDS	0.267	49.9191	46.39	0.0706958	0.500321	0.536491
446	Pantropical	Diospyros blancoi KX426216	rbcL_CDS	0.267	49.9191	48.41	0.0302303	0.430214	0.476627
675	Pantropical	Diospyros crassiflora MZ274087	ycf3_CDS	0.267	49.9191	56.12	-0.12422	0.5	0.535714
679	Pantropical	Diospyros dumetorum ON881445	atpB_CDS	0.267	49.9191	46.01	0.0783081	0.477001	0.495755
727	Pantropical	Diospyros dumetorum ON881445	ycf3_CDS	0.267	49.9191	56.12	-0.12422	0.5	0.535714
736	Pantropical	Diospyros eriantha	cemA_CDS	0.267	49.9191	49.18	0.0148053	0.453478	0.488144
779	Pantropical	Diospyros eriantha	ycf3_CDS	0.267	49.9191	56.12	-0.12422	0.5	0.535714
914	Pantropical	Diospyros flavocarpa MG049699	rbcL_CDS	0.267	49.9191	48.4	0.0304306	0.432616	0.47437
1287	Pantropical	Diospyros maclurei MH778101	rpoC2_CDS	0.267	49.9191	49.46	0.00919624	0.502434	0.549391
1299	Pantropical	Diospyros maclurei MH778101	ycf3_CDS	0.267	49.9191	56.12	-0.12422	0.5	0.535714
1303	Pantropical	Diospyros mespiliformis MZ274088	atpB_CDS	0.267	49.9191	46.59	0.0666893	0.48143	0.486798
1308	Pantropical	Diospyros mespiliformis MZ274088	cemA_CDS	0.267	49.9191	49.72	0.00398781	0.459859	0.491883
1351	Pantropical	Diospyros mespiliformis MZ274088	ycf3_CDS	0.267	49.9191	56.12	-0.12422	0.5	0.535714
1407	Pantropical	Diospyros nigra MZ929416	atpB_CDS	0.267	49.9191	45.93	0.0799107	0.475796	0.494542
1434	Pantropical	Diospyros nigra MZ929416	rbcL_CDS	0.267	49.9191	48.21	0.0342368	0.429668	0.475361
1443	Pantropical	Diospyros nigra MZ929416	rpoC2_CDS	0.267	49.9191	49.24	0.0136034	0.502982	0.552171
1481	Pantropical	Diospyros nigrocortex ON881766	psaB_CDS	0.267	49.9191	48	0.0384436	0.426871	0.519293
1495	Pantropical	Diospyros nigrocortex ON881766	rpoC2_CDS	0.267	49.9191	49.53	0.00779397	0.505799	0.551666
1507	Pantropical	Diospyros nigrocortex ON881766	ycf3_CDS	0.267	49.9191	56.12	-0.12422	0.5	0.535714
1547	Pantropical	Diospyros olen MG049708	rpoC2_CDS	0.267	49.9191	49.4	0.0103982	0.504308	0.555993
1694	Pantropical	Diospyros perplexa MG049717	rbcL_CDS	0.267	49.9191	48.33	0.0318329	0.431294	0.481361
1880	Pantropical	Diospyros strigosa	cemA_CDS	0.267	49.9191	49.18	0.0148053	0.453478	0.488144
1923	Pantropical	Diospyros strigosa	ycf3_CDS	0.267	49.9191	56.12	-0.12422	0.5	0.535714
1954	Pantropical	Diospyros sutchuensis OK641590	rbcL_CDS	0.267	49.9191	48.24	0.0336358	0.427649	0.473886
1975	Pantropical	Diospyros sutchuensis OK641590	ycf3_CDS	0.267	49.9191	55.4	-0.109796	0.497864	0.533315
2223	Pantropical	Diospyros vieillardii MG049728	rpoC2_CDS	0.267	49.9191	49.38	0.0107988	0.502208	0.558467
2239	Pantropical	Diospyros xishuangbannaensis ON881559	atpB_CDS	0.267	49.9191	45.96	0.0793097	0.48143	0.502424
2261	Pantropical	Diospyros xishuangbannaensis ON881559	psaB_CDS	0.267	49.9191	47.86	0.0412481	0.428964	0.508855
2287	Pantropical	Diospyros xishuangbannaensis ON881559	ycf3_CDS	0.267	49.9191	56.12	-0.12422	0.5	0.535714
2318	Pantropical	Diospyros yaouhensis MG049731	rbcL_CDS	0.267	49.9191	48.33	0.0318329	0.431294	0.481361
132	(Sub) Temperate	Diospyros jinzaoshi KM522848	psbC_CDS	0.266	49.845	44.81	0.101014	0.471051	0.401825
160	(Sub) Temperate	Diospyros kaki KT223565	atpE_CDS	0.266	49.845	50.66	-0.0163497	0.455127	0.540353
184	(Sub) Temperate	Diospyros kaki KT223565	psbC_CDS	0.266	49.845	44.89	0.099409	0.471051	0.401825
288	(Sub) Temperate	Diospyros morrisiana	psbC_CDS	0.266	49.845	44.86	0.100011	0.471051	0.401825
368	(Sub) Temperate	Diospyros virginiana MF288577	atpE_CDS	0.266	49.845	51.33	-0.0297914	0.459787	0.545481
403	(Sub) Temperate	Diospyros virginiana MF288577	rpoC2_CDS	0.266	49.845	49.38	0.00932985	0.504684	0.557877
507	Pantropical	Diospyros calciphila MG049695	rpoC2_CDS	0.266	49.845	49.35	0.00993172	0.501711	0.556905
611	Pantropical	Diospyros celebica MN885893	rpoC2_CDS	0.266	49.845	49.52	0.00652115	0.504304	0.550737
680	Pantropical	Diospyros dumetorum ON881445	atpE_CDS	0.266	49.845	51.87	-0.040625	0.457484	0.543128
704	Pantropical	Diospyros dumetorum ON881445	psbC_CDS	0.266	49.845	44.4	0.109239	0.467972	0.41049
756	Pantropical	Diospyros eriantha	psbC_CDS	0.266	49.845	44.06	0.116061	0.467972	0.401825
767	Pantropical	Diospyros eriantha	rpoC2_CDS	0.266	49.845	49.49	0.00712301	0.505014	0.550226
923	Pantropical	Diospyros flavocarpa MG049699	rpoC2_CDS	0.266	49.845	49.21	0.0127404	0.501268	0.559571
1027	Pantropical	Diospyros hainanensis MH778100	rpoC2_CDS	0.266	49.845	49.29	0.0111354	0.501931	0.557155
1068	Pantropical	Diospyros hasseltii ON881551	psbC_CDS	0.266	49.845	44.07	0.11586	0.471051	0.392812
1131	Pantropical	Diospyros impolita MG049702	rpoC2_CDS	0.266	49.845	49.26	0.0117373	0.50149	0.559729
1183	Pantropical	Diospyros inexplorata MG049703	rpoC2_CDS	0.266	49.845	49.35	0.00993172	0.501711	0.556905
1235	Pantropical	Diospyros labillardierei MG049704	rpoC2_CDS	0.266	49.845	49.26	0.0117373	0.50149	0.559729
1328	Pantropical	Diospyros mespiliformis MZ274088	psbC_CDS	0.266	49.845	43.91	0.11907	0.471051	0.401071
1391	Pantropical	Diospyros minimifolia MG049707	rpoC2_CDS	0.266	49.845	49.26	0.0117373	0.50149	0.559729
1429	Pantropical	Diospyros nigra MZ929416	psaB_CDS	0.266	49.845	47.72	0.0426331	0.428637	0.511269
1533	Pantropical	Diospyros olen MG049708	psaB_CDS	0.266	49.845	47.74	0.0422318	0.425632	0.521327
1536	Pantropical	Diospyros olen MG049708	psbC_CDS	0.266	49.845	44.06	0.116061	0.467972	0.401825
1538	Pantropical	Diospyros olen MG049708	rbcL_CDS	0.266	49.845	48.47	0.0275864	0.427031	0.464688
1599	Pantropical	Diospyros pancheri MG049709	rpoC2_CDS	0.266	49.845	49.32	0.0105336	0.501986	0.557155
1651	Pantropical	Diospyros parviflora MG049713	rpoC2_CDS	0.266	49.845	49.26	0.0117373	0.50149	0.559729
1807	Pantropical	Diospyros revolutissima MG049721	rpoC2_CDS	0.266	49.845	49.26	0.0117373	0.50149	0.559729
1824	Pantropical	Diospyros rhombifolia MF288578	atpE_CDS	0.266	49.845	51.28	-0.0287883	0.446784	0.543128
1859	Pantropical	Diospyros rhombifolia MF288578	rpoC2_CDS	0.266	49.845	49.35	0.00993172	0.505019	0.554111
1900	Pantropical	Diospyros strigosa	psbC_CDS	0.266	49.845	44.06	0.116061	0.467972	0.401825
1928	Pantropical	Diospyros sutchuensis OK641590	atpE_CDS	0.266	49.845	53.79	-0.0791443	0.446784	0.543128
1951	Pantropical	Diospyros sutchuensis OK641590	psbB_CDS	0.266	49.845	46.6	0.0651027	0.439151	0.453818
2015	Pantropical	Diospyros tridentata MG049723	rpoC2_CDS	0.266	49.845	49.29	0.0111354	0.501545	0.560982
3	(Sub) Temperate	Diospyros deyangensis MF288575	atpB_CDS	0.265	49.7709	46.6	0.0637106	0.477902	0.499542
39	(Sub) Temperate	Diospyros deyangensis MF288575	rpoC2_CDS	0.265	49.7709	49.25	0.0104667	0.501542	0.563842
159	(Sub) Temperate	Diospyros kaki KT223565	atpB_CDS	0.265	49.7709	46.4	0.067729	0.477902	0.491748
166	(Sub) Temperate	Diospyros kaki KT223565	matK_CDS	0.265	49.7709	46.72	0.0612996	0.498346	0.539894
195	(Sub) Temperate	Diospyros kaki KT223565	rpoC2_CDS	0.265	49.7709	49.29	0.00966303	0.503298	0.56273
263	(Sub) Temperate	Diospyros morrisiana	atpB_CDS	0.265	49.7709	46.41	0.0675281	0.477902	0.499542
315	(Sub) Temperate	Diospyros oleifera KM522850	atpB_CDS	0.265	49.7709	46.6	0.0637106	0.477902	0.499542
351	(Sub) Temperate	Diospyros oleifera KM522850	rpoC2_CDS	0.265	49.7709	49.3	0.00946211	0.501321	0.563683
455	Pantropical	Diospyros blancoi KX426216	rpoC2_CDS	0.265	49.7709	49.33	0.00885935	0.504522	0.549588
471	Pantropical	Diospyros calciphila MG049695	atpB_CDS	0.265	49.7709	45.55	0.0848073	0.475089	0.515364
559	Pantropical	Diospyros cathayensis MF288576	rpoC2_CDS	0.265	49.7709	49.26	0.0102658	0.504791	0.556566
731	Pantropical	Diospyros eriantha	atpB_CDS	0.265	49.7709	45.92	0.0773732	0.477299	0.49832
819	Pantropical	Diospyros erudita MG049697	rpoC2_CDS	0.265	49.7709	49.2	0.0114713	0.500992	0.561155
835	Pantropical	Diospyros ferrea MG049698	atpB_CDS	0.265	49.7709	45.63	0.0831999	0.474487	0.506105
975	Pantropical	Diospyros glans MG049701	rpoC2_CDS	0.265	49.7709	49.28	0.00986395	0.501543	0.558574
1043	Pantropical	Diospyros hasseltii ON881551	atpB_CDS	0.265	49.7709	46.21	0.0715465	0.480105	0.49832
1147	Pantropical	Diospyros inexplorata MG049703	atpB_CDS	0.265	49.7709	45.55	0.0848073	0.475089	0.515364
1251	Pantropical	Diospyros maclurei MH778101	atpB_CDS	0.265	49.7709	46.29	0.0699392	0.480105	0.49037
1703	Pantropical	Diospyros perplexa MG049717	rpoC2_CDS	0.265	49.7709	49.28	0.00986395	0.501543	0.558574
1755	Pantropical	Diospyros pustulata MG049719	rpoC2_CDS	0.265	49.7709	49.28	0.00986395	0.501543	0.558574
1875	Pantropical	Diospyros strigosa	atpB_CDS	0.265	49.7709	45.92	0.0773732	0.477299	0.49832
1911	Pantropical	Diospyros strigosa	rpoC2_CDS	0.265	49.7709	49.32	0.00906027	0.505831	0.549972
1963	Pantropical	Diospyros sutchuensis OK641590	rpoC2_CDS	0.265	49.7709	49.22	0.0110695	0.505014	0.554069
2067	Pantropical	Diospyros trisulca MG049724	rpoC2_CDS	0.265	49.7709	49.28	0.00986395	0.501543	0.558574
2171	Pantropical	Diospyros veillonii MG049727	rpoC2_CDS	0.265	49.7709	49.28	0.00986395	0.501543	0.558574
2275	Pantropical	Diospyros xishuangbannaensis ON881559	rpoC2_CDS	0.265	49.7709	49.43	0.00685015	0.502812	0.557037
2327	Pantropical	Diospyros yaouhensis MG049731	rpoC2_CDS	0.265	49.7709	49.27	0.0100649	0.501322	0.558416
27	(Sub) Temperate	Diospyros deyangensis MF288575	psbB_CDS	0.264	49.6967	47.55	0.0431969	0.443793	0.457727
247	(Sub) Temperate	Diospyros lotus KM522849	rpoC2_CDS	0.264	49.6967	49.29	0.00818451	0.503789	0.564401
339	(Sub) Temperate	Diospyros oleifera KM522850	psbB_CDS	0.264	49.6967	47.54	0.0433981	0.443793	0.457054
391	(Sub) Temperate	Diospyros virginiana MF288577	psbB_CDS	0.264	49.6967	47.54	0.0433981	0.440892	0.457054
599	Pantropical	Diospyros celebica MN885893	psbB_CDS	0.264	49.6967	47.49	0.0444042	0.440892	0.473928
859	Pantropical	Diospyros ferrea MG049698	psbB_CDS	0.264	49.6967	47.51	0.0440017	0.437989	0.465181
998	Pantropical	Diospyros hainanensis MH778100	matK_CDS	0.264	49.6967	48.37	0.0266968	0.498403	0.528444
1275	Pantropical	Diospyros maclurei MH778101	psbB_CDS	0.264	49.6967	47.39	0.0464164	0.437989	0.473928
1847	Pantropical	Diospyros rhombifolia MF288578	psbB_CDS	0.264	49.6967	47.19	0.0504408	0.437989	0.457054
28	(Sub) Temperate	Diospyros deyangensis MF288575	psbC_CDS	0.263	49.6225	44.82	0.0967801	0.472761	0.395933
91	(Sub) Temperate	Diospyros glaucifolia KM504956	rpoC2_CDS	0.263	49.6225	49.26	0.00730445	0.504279	0.563035
107	(Sub) Temperate	Diospyros jinzaoshi KM522848	atpB_CDS	0.263	49.6225	46.11	0.0707838	0.476588	0.495534
186	(Sub) Temperate	Diospyros kaki KT223565	rbcL_CDS	0.263	49.6225	47.58	0.0411601	0.430502	0.479085
340	(Sub) Temperate	Diospyros oleifera KM522850	psbC_CDS	0.263	49.6225	44.82	0.0967801	0.472761	0.395933
443	Pantropical	Diospyros blancoi KX426216	psbB_CDS	0.263	49.6225	47.39	0.044989	0.438081	0.48482
444	Pantropical	Diospyros blancoi KX426216	psbC_CDS	0.263	49.6225	43.85	0.116328	0.469692	0.395164
523	Pantropical	Diospyros cathayensis MF288576	atpB_CDS	0.263	49.6225	46.02	0.0725975	0.477187	0.495534
600	Pantropical	Diospyros celebica MN885893	psbC_CDS	0.263	49.6225	43.85	0.116328	0.469692	0.395164
654	Pantropical	Diospyros crassiflora MZ274087	rbcL_CDS	0.263	49.6225	48.12	0.0302779	0.432507	0.470393
684	Pantropical	Diospyros dumetorum ON881445	cemA_CDS	0.263	49.6225	49.11	0.0103273	0.45555	0.493752
715	Pantropical	Diospyros dumetorum ON881445	rpoC2_CDS	0.263	49.6225	49.06	0.0113349	0.507579	0.545715
738	Pantropical	Diospyros eriantha	matK_CDS	0.263	49.6225	47.74	0.0379357	0.495698	0.537322
762	Pantropical	Diospyros eriantha	rpl20_CDS	0.263	49.6225	48.85	0.0155668	0.503771	0.623998
783	Pantropical	Diospyros erudita MG049697	atpB_CDS	0.263	49.6225	45.4	0.0850918	0.476587	0.51135
860	Pantropical	Diospyros ferrea MG049698	psbC_CDS	0.263	49.6225	43.44	0.12459	0.466674	0.395933
887	Pantropical	Diospyros flavocarpa MG049699	atpB_CDS	0.263	49.6225	45.4	0.0850918	0.476587	0.51135
939	Pantropical	Diospyros glans MG049701	atpB_CDS	0.263	49.6225	45.4	0.0850918	0.476587	0.51135
991	Pantropical	Diospyros hainanensis MH778100	atpB_CDS	0.263	49.6225	45.86	0.0758218	0.475989	0.502001
1022	Pantropical	Diospyros hainanensis MH778100	rpl20_CDS	0.263	49.6225	48.5	0.0226201	0.491824	0.655682
1071	Pantropical	Diospyros hasseltii ON881551	rpl14_CDS	0.263	49.6225	45.54	0.0822705	0.492886	0.464865
1095	Pantropical	Diospyros impolita MG049702	atpB_CDS	0.263	49.6225	45.4	0.0850918	0.476587	0.51135
1355	Pantropical	Diospyros minimifolia MG049707	atpB_CDS	0.263	49.6225	45.4	0.0850918	0.476587	0.51135
1414	Pantropical	Diospyros nigra MZ929416	matK_CDS	0.263	49.6225	48.18	0.0290688	0.496553	0.534434
1459	Pantropical	Diospyros nigrocortex ON881766	atpB_CDS	0.263	49.6225	46.01	0.072799	0.478733	0.502001
1464	Pantropical	Diospyros nigrocortex ON881766	cemA_CDS	0.263	49.6225	48.66	0.0193957	0.46133	0.482018
1466	Pantropical	Diospyros nigrocortex ON881766	matK_CDS	0.263	49.6225	47.96	0.0335023	0.498514	0.536544
1486	Pantropical	Diospyros nigrocortex ON881766	rbcL_CDS	0.263	49.6225	47.47	0.0433768	0.425887	0.472847
1490	Pantropical	Diospyros nigrocortex ON881766	rpl20_CDS	0.263	49.6225	49	0.012544	0.491824	0.655682
1563	Pantropical	Diospyros pancheri MG049709	atpB_CDS	0.263	49.6225	45.4	0.0850918	0.476587	0.51135
1615	Pantropical	Diospyros parviflora MG049713	atpB_CDS	0.263	49.6225	45.4	0.0850918	0.476587	0.51135
1667	Pantropical	Diospyros perplexa MG049717	atpB_CDS	0.263	49.6225	45.4	0.0850918	0.476587	0.51135
1719	Pantropical	Diospyros pustulata MG049719	atpB_CDS	0.263	49.6225	45.4	0.0850918	0.476587	0.51135
1771	Pantropical	Diospyros revolutissima MG049721	atpB_CDS	0.263	49.6225	45.4	0.0850918	0.476587	0.51135
1882	Pantropical	Diospyros strigosa	matK_CDS	0.263	49.6225	47.74	0.0379357	0.495698	0.537322
1906	Pantropical	Diospyros strigosa	rpl20_CDS	0.263	49.6225	48.85	0.0155668	0.503771	0.623998
1952	Pantropical	Diospyros sutchuensis OK641590	psbC_CDS	0.263	49.6225	44.04	0.112499	0.472761	0.387015
1979	Pantropical	Diospyros tridentata MG049723	atpB_CDS	0.263	49.6225	45.4	0.0850918	0.476587	0.51135
2031	Pantropical	Diospyros trisulca MG049724	atpB_CDS	0.263	49.6225	45.4	0.0850918	0.476587	0.51135
2083	Pantropical	Diospyros umbrosa MG049726	atpB_CDS	0.263	49.6225	45.51	0.0828751	0.474333	0.503985
2135	Pantropical	Diospyros veillonii MG049727	atpB_CDS	0.263	49.6225	45.4	0.0850918	0.476587	0.51135
2212	Pantropical	Diospyros vieillardii MG049728	psbC_CDS	0.263	49.6225	43.44	0.12459	0.466674	0.395933
2246	Pantropical	Diospyros xishuangbannaensis ON881559	matK_CDS	0.263	49.6225	47.61	0.0405555	0.49835	0.528435
2264	Pantropical	Diospyros xishuangbannaensis ON881559	psbC_CDS	0.263	49.6225	43.99	0.113506	0.469692	0.395933
2291	Pantropical	Diospyros yaouhensis MG049731	atpB_CDS	0.263	49.6225	45.4	0.0850918	0.476587	0.51135
299	(Sub) Temperate	Diospyros morrisiana	rpoC2_CDS	0.262	49.5481	49.17	0.00763104	0.505098	0.560436
530	Pantropical	Diospyros cathayensis MF288576	matK_CDS	0.262	49.5481	47.49	0.0415375	0.495805	0.543521
547	Pantropical	Diospyros cathayensis MF288576	psbB_CDS	0.262	49.5481	46.98	0.0518305	0.436833	0.460337
703	Pantropical	Diospyros dumetorum ON881445	psbB_CDS	0.262	49.5481	47.57	0.0399229	0.44545	0.468516
1015	Pantropical	Diospyros hainanensis MH778100	psbB_CDS	0.262	49.5481	47.46	0.042143	0.439729	0.468516
1067	Pantropical	Diospyros hasseltii ON881551	psbB_CDS	0.262	49.5481	47.27	0.0459776	0.442623	0.461011
1934	Pantropical	Diospyros sutchuensis OK641590	matK_CDS	0.262	49.5481	47.66	0.0381065	0.49708	0.537923
2211	Pantropical	Diospyros vieillardii MG049728	psbB_CDS	0.262	49.5481	47.46	0.042143	0.439729	0.468516
2263	Pantropical	Diospyros xishuangbannaensis ON881559	psbB_CDS	0.262	49.5481	47.06	0.0502159	0.439729	0.469178
62	(Sub) Temperate	Diospyros glaucifolia KM504956	matK_CDS	0.261	49.4737	47.94	0.0309996	0.499419	0.540343
103	(Sub) Temperate	Diospyros glaucifolia KM504956	ycf3_CDS	0.261	49.4737	56.08	-0.133532	0.494166	0.544854
114	(Sub) Temperate	Diospyros jinzaoshi KM522848	matK_CDS	0.261	49.4737	46.55	0.0590953	0.501379	0.539266
218	(Sub) Temperate	Diospyros lotus KM522849	matK_CDS	0.261	49.4737	47.94	0.0309996	0.499419	0.540343
259	(Sub) Temperate	Diospyros lotus KM522849	ycf3_CDS	0.261	49.4737	56.08	-0.133532	0.494166	0.544854
496	Pantropical	Diospyros calciphila MG049695	psbC_CDS	0.261	49.4737	43.3	0.124787	0.468394	0.390119
548	Pantropical	Diospyros cathayensis MF288576	psbC_CDS	0.261	49.4737	43.92	0.112255	0.468394	0.390119
634	Pantropical	Diospyros crassiflora MZ274087	matK_CDS	0.261	49.4737	47.69	0.0360528	0.49449	0.531813
652	Pantropical	Diospyros crassiflora MZ274087	psbC_CDS	0.261	49.4737	43.7	0.116702	0.470731	0.389335
706	Pantropical	Diospyros dumetorum ON881445	rbcL_CDS	0.261	49.4737	48.33	0.0231166	0.433653	0.466626
808	Pantropical	Diospyros erudita MG049697	psbC_CDS	0.261	49.4737	43.3	0.124787	0.468394	0.390119
912	Pantropical	Diospyros flavocarpa MG049699	psbC_CDS	0.261	49.4737	43.3	0.124787	0.468394	0.390119
964	Pantropical	Diospyros glans MG049701	psbC_CDS	0.261	49.4737	43.3	0.124787	0.468394	0.390119
1039	Pantropical	Diospyros hainanensis MH778100	ycf3_CDS	0.261	49.4737	55.51	-0.122011	0.496043	0.546659
1050	Pantropical	Diospyros hasseltii ON881551	matK_CDS	0.261	49.4737	47.58	0.0382762	0.499311	0.532222
1091	Pantropical	Diospyros hasseltii ON881551	ycf3_CDS	0.261	49.4737	55.11	-0.113926	0.496043	0.546659
1120	Pantropical	Diospyros impolita MG049702	psbC_CDS	0.261	49.4737	43.3	0.124787	0.468394	0.390119
1172	Pantropical	Diospyros inexplorata MG049703	psbC_CDS	0.261	49.4737	43.3	0.124787	0.468394	0.390119
1199	Pantropical	Diospyros labillardierei MG049704	atpB_CDS	0.261	49.4737	45.25	0.0853719	0.478078	0.507269
1224	Pantropical	Diospyros labillardierei MG049704	psbC_CDS	0.261	49.4737	43.3	0.124787	0.468394	0.390119
1310	Pantropical	Diospyros mespiliformis MZ274088	matK_CDS	0.261	49.4737	47.98	0.0301911	0.498677	0.524576
1380	Pantropical	Diospyros minimifolia MG049707	psbC_CDS	0.261	49.4737	43.23	0.126202	0.468394	0.390119
1484	Pantropical	Diospyros nigrocortex ON881766	psbC_CDS	0.261	49.4737	44.09	0.108819	0.468394	0.398975
1588	Pantropical	Diospyros pancheri MG049709	psbC_CDS	0.261	49.4737	43.3	0.124787	0.468394	0.390119
1640	Pantropical	Diospyros parviflora MG049713	psbC_CDS	0.261	49.4737	43.3	0.124787	0.468394	0.390119
1692	Pantropical	Diospyros perplexa MG049717	psbC_CDS	0.261	49.4737	43.3	0.124787	0.468394	0.390119
1744	Pantropical	Diospyros pustulata MG049719	psbC_CDS	0.261	49.4737	43.37	0.123372	0.466007	0.3909
1796	Pantropical	Diospyros revolutissima MG049721	psbC_CDS	0.261	49.4737	43.3	0.124787	0.468394	0.390119
1927	Pantropical	Diospyros sutchuensis OK641590	atpB_CDS	0.261	49.4737	45.97	0.0708187	0.475827	0.499224
2004	Pantropical	Diospyros tridentata MG049723	psbC_CDS	0.261	49.4737	43.3	0.124787	0.468394	0.390119
2056	Pantropical	Diospyros trisulca MG049724	psbC_CDS	0.261	49.4737	43.3	0.124787	0.468394	0.390119
2108	Pantropical	Diospyros umbrosa MG049726	psbC_CDS	0.261	49.4737	43.3	0.124787	0.468394	0.390119
2160	Pantropical	Diospyros veillonii MG049727	psbC_CDS	0.261	49.4737	43.3	0.124787	0.468394	0.390119
2187	Pantropical	Diospyros vieillardii MG049728	atpB_CDS	0.261	49.4737	45.39	0.0825421	0.475231	0.506506
2316	Pantropical	Diospyros yaouhensis MG049731	psbC_CDS	0.261	49.4737	43.3	0.124787	0.468394	0.390119
30	(Sub) Temperate	Diospyros deyangensis MF288575	rbcL_CDS	0.26	49.3991	47.58	0.0368254	0.432262	0.47434
44	(Sub) Temperate	Diospyros deyangensis MF288575	rps2_CDS	0.26	49.3991	50.38	-0.0198558	0.478372	0.529723
79	(Sub) Temperate	Diospyros glaucifolia KM504956	psbB_CDS	0.26	49.3991	47.62	0.0360156	0.447161	0.455405
82	(Sub) Temperate	Diospyros glaucifolia KM504956	rbcL_CDS	0.26	49.3991	47.45	0.039457	0.429266	0.474977
96	(Sub) Temperate	Diospyros glaucifolia KM504956	rps2_CDS	0.26	49.3991	50.21	-0.0164144	0.478372	0.529723
131	(Sub) Temperate	Diospyros jinzaoshi KM522848	psbB_CDS	0.26	49.3991	47.4	0.0404692	0.441459	0.463668
134	(Sub) Temperate	Diospyros jinzaoshi KM522848	rbcL_CDS	0.26	49.3991	47.61	0.0362181	0.432262	0.47434
148	(Sub) Temperate	Diospyros jinzaoshi KM522848	rps2_CDS	0.26	49.3991	50.43	-0.0208679	0.478372	0.529723
183	(Sub) Temperate	Diospyros kaki KT223565	psbB_CDS	0.26	49.3991	47.09	0.0467446	0.444279	0.447111
200	(Sub) Temperate	Diospyros kaki KT223565	rps2_CDS	0.26	49.3991	50.38	-0.0198558	0.478372	0.529723
235	(Sub) Temperate	Diospyros lotus KM522849	psbB_CDS	0.26	49.3991	47.62	0.0360156	0.447161	0.455405
238	(Sub) Temperate	Diospyros lotus KM522849	rbcL_CDS	0.26	49.3991	47.45	0.039457	0.429266	0.474977
252	(Sub) Temperate	Diospyros lotus KM522849	rps2_CDS	0.26	49.3991	50.21	-0.0164144	0.478372	0.529723
290	(Sub) Temperate	Diospyros morrisiana	rbcL_CDS	0.26	49.3991	47.58	0.0368254	0.432262	0.47434
304	(Sub) Temperate	Diospyros morrisiana	rps2_CDS	0.26	49.3991	50.38	-0.0198558	0.478372	0.529723
342	(Sub) Temperate	Diospyros oleifera KM522850	rbcL_CDS	0.26	49.3991	47.58	0.0368254	0.432262	0.47434
356	(Sub) Temperate	Diospyros oleifera KM522850	rps2_CDS	0.26	49.3991	50.38	-0.0198558	0.478372	0.529723
755	Pantropical	Diospyros eriantha	psbB_CDS	0.26	49.3991	47.28	0.0428984	0.441459	0.463668
1070	Pantropical	Diospyros hasseltii ON881551	rbcL_CDS	0.26	49.3991	48.14	0.0254891	0.430649	0.467253
1077	Pantropical	Diospyros hasseltii ON881551	rpoB_CDS	0.26	49.3991	48.8	0.0121286	0.497154	0.62094
1431	Pantropical	Diospyros nigra MZ929416	psbB_CDS	0.26	49.3991	46.99	0.0487689	0.438572	0.463668
1483	Pantropical	Diospyros nigrocortex ON881766	psbB_CDS	0.26	49.3991	47.62	0.0360156	0.447161	0.455405
1500	Pantropical	Diospyros nigrocortex ON881766	rps2_CDS	0.26	49.3991	50.25	-0.0172242	0.476476	0.534271
1535	Pantropical	Diospyros olen MG049708	psbB_CDS	0.26	49.3991	47.33	0.0418862	0.441459	0.463668
1830	Pantropical	Diospyros rhombifolia MF288578	matK_CDS	0.26	49.3991	47.25	0.0435056	0.495817	0.541561
1899	Pantropical	Diospyros strigosa	psbB_CDS	0.26	49.3991	47.28	0.0428984	0.441459	0.463668
2266	Pantropical	Diospyros xishuangbannaensis ON881559	rbcL_CDS	0.26	49.3991	47.95	0.0293354	0.432394	0.474258
270	(Sub) Temperate	Diospyros morrisiana	matK_CDS	0.259	49.3245	46.68	0.0536152	0.496669	0.54233
374	(Sub) Temperate	Diospyros virginiana MF288577	matK_CDS	0.259	49.3245	46.35	0.0603056	0.50275	0.53787
394	(Sub) Temperate	Diospyros virginiana MF288577	rbcL_CDS	0.259	49.3245	47.72	0.0325303	0.4337	0.471612
426	Pantropical	Diospyros blancoi KX426216	matK_CDS	0.259	49.3245	47.91	0.0286783	0.497353	0.518688
627	Pantropical	Diospyros crassiflora MZ274087	atpB_CDS	0.259	49.3245	45.72	0.0730781	0.473337	0.509687
1258	Pantropical	Diospyros maclurei MH778101	matK_CDS	0.259	49.3245	47.39	0.0392207	0.49947	0.525128
1518	Pantropical	Diospyros olen MG049708	matK_CDS	0.259	49.3245	47.42	0.0386125	0.500211	0.529562
1848	Pantropical	Diospyros rhombifolia MF288578	psbC_CDS	0.259	49.3245	43.84	0.111193	0.470102	0.393146
4	(Sub) Temperate	Diospyros deyangensis MF288575	atpE_CDS	0.258	49.2499	49.91	-0.0134036	0.450288	0.555456
56	(Sub) Temperate	Diospyros glaucifolia KM504956	atpE_CDS	0.258	49.2499	50.91	-0.0337083	0.454947	0.53043
108	(Sub) Temperate	Diospyros jinzaoshi KM522848	atpE_CDS	0.258	49.2499	49.91	-0.0134036	0.450288	0.555456
212	(Sub) Temperate	Diospyros lotus KM522849	atpE_CDS	0.258	49.2499	50.91	-0.0337083	0.454947	0.53043
316	(Sub) Temperate	Diospyros oleifera KM522850	atpE_CDS	0.258	49.2499	49.91	-0.0134036	0.450288	0.555456
420	Pantropical	Diospyros blancoi KX426216	atpE_CDS	0.258	49.2499	50.91	-0.0337083	0.454947	0.53043
495	Pantropical	Diospyros calciphila MG049695	psbB_CDS	0.258	49.2499	47.41	0.0373579	0.443114	0.467047
524	Pantropical	Diospyros cathayensis MF288576	atpE_CDS	0.258	49.2499	51.67	-0.0491398	0.452641	0.528067
576	Pantropical	Diospyros celebica MN885893	atpE_CDS	0.258	49.2499	50.91	-0.0337083	0.454947	0.53043
732	Pantropical	Diospyros eriantha	atpE_CDS	0.258	49.2499	51.67	-0.0491398	0.452641	0.528067
765	Pantropical	Diospyros eriantha	rpoB_CDS	0.258	49.2499	48.94	0.00629183	0.498472	0.621716
807	Pantropical	Diospyros erudita MG049697	psbB_CDS	0.258	49.2499	47.29	0.0397945	0.443114	0.45873
911	Pantropical	Diospyros flavocarpa MG049699	psbB_CDS	0.258	49.2499	47.29	0.0397945	0.443114	0.45873
963	Pantropical	Diospyros glans MG049701	psbB_CDS	0.258	49.2499	47.29	0.0397945	0.443114	0.45873
992	Pantropical	Diospyros hainanensis MH778100	atpE_CDS	0.258	49.2499	50.91	-0.0337083	0.454947	0.53043
1018	Pantropical	Diospyros hainanensis MH778100	rbcL_CDS	0.258	49.2499	47.72	0.0310635	0.434759	0.470156
1044	Pantropical	Diospyros hasseltii ON881551	atpE_CDS	0.258	49.2499	51.67	-0.0491398	0.452641	0.528067
1119	Pantropical	Diospyros impolita MG049702	psbB_CDS	0.258	49.2499	47.29	0.0397945	0.443114	0.45873
1171	Pantropical	Diospyros inexplorata MG049703	psbB_CDS	0.258	49.2499	47.41	0.0373579	0.443114	0.467047
1223	Pantropical	Diospyros labillardierei MG049704	psbB_CDS	0.258	49.2499	47.29	0.0397945	0.443114	0.45873
1252	Pantropical	Diospyros maclurei MH778101	atpE_CDS	0.258	49.2499	50.91	-0.0337083	0.454947	0.53043
1304	Pantropical	Diospyros mespiliformis MZ274088	atpE_CDS	0.258	49.2499	50.91	-0.0337083	0.454947	0.53043
1408	Pantropical	Diospyros nigra MZ929416	atpE_CDS	0.258	49.2499	51.67	-0.0491398	0.452641	0.528067
1460	Pantropical	Diospyros nigrocortex ON881766	atpE_CDS	0.258	49.2499	51.67	-0.0491398	0.452641	0.528067
1512	Pantropical	Diospyros olen MG049708	atpE_CDS	0.258	49.2499	51.67	-0.0491398	0.452641	0.528067
1587	Pantropical	Diospyros pancheri MG049709	psbB_CDS	0.258	49.2499	47.41	0.0373579	0.443114	0.467047
1639	Pantropical	Diospyros parviflora MG049713	psbB_CDS	0.258	49.2499	47.29	0.0397945	0.443114	0.45873
1691	Pantropical	Diospyros perplexa MG049717	psbB_CDS	0.258	49.2499	47.29	0.0397945	0.443114	0.45873
1743	Pantropical	Diospyros pustulata MG049719	psbB_CDS	0.258	49.2499	47.29	0.0397945	0.443114	0.45873
1795	Pantropical	Diospyros revolutissima MG049721	psbB_CDS	0.258	49.2499	47.29	0.0397945	0.443114	0.45873
1876	Pantropical	Diospyros strigosa	atpE_CDS	0.258	49.2499	49.62	-0.00751531	0.450288	0.525246
1909	Pantropical	Diospyros strigosa	rpoB_CDS	0.258	49.2499	48.94	0.00629183	0.498472	0.621716
2055	Pantropical	Diospyros trisulca MG049724	psbB_CDS	0.258	49.2499	47.29	0.0397945	0.443114	0.45873
2107	Pantropical	Diospyros umbrosa MG049726	psbB_CDS	0.258	49.2499	47.29	0.0397945	0.443114	0.45873
2159	Pantropical	Diospyros veillonii MG049727	psbB_CDS	0.258	49.2499	47.29	0.0397945	0.443114	0.45873
2240	Pantropical	Diospyros xishuangbannaensis ON881559	atpE_CDS	0.258	49.2499	51.67	-0.0491398	0.452641	0.528067
2315	Pantropical	Diospyros yaouhensis MG049731	psbB_CDS	0.258	49.2499	47.29	0.0397945	0.443114	0.45873
193	(Sub) Temperate	Diospyros kaki KT223565	rpoB_CDS	0.257	49.1751	48.74	0.0088485	0.494987	0.616016
686	Pantropical	Diospyros dumetorum ON881445	matK_CDS	0.257	49.1751	47.45	0.0350813	0.496898	0.531787
1543	Pantropical	Diospyros olen MG049708	rpl22_CDS	0.257	49.1751	50.44	-0.0257218	0.527259	0.452683
1823	Pantropical	Diospyros rhombifolia MF288578	atpB_CDS	0.257	49.1751	45.37	0.0773791	0.476018	0.498896
2273	Pantropical	Diospyros xishuangbannaensis ON881559	rpoB_CDS	0.257	49.1751	48.47	0.0143391	0.494981	0.626979
89	(Sub) Temperate	Diospyros glaucifolia KM504956	rpoB_CDS	0.256	49.1003	48.59	0.0103932	0.497825	0.612173
287	(Sub) Temperate	Diospyros morrisiana	psbB_CDS	0.256	49.1003	47.01	0.0425722	0.441956	0.462104
408	(Sub) Temperate	Diospyros virginiana MF288577	rps2_CDS	0.256	49.1003	49.22	-0.00243769	0.481715	0.520264
564	Pantropical	Diospyros cathayensis MF288576	rps2_CDS	0.256	49.1003	50.23	-0.0230078	0.475674	0.537956
582	Pantropical	Diospyros celebica MN885893	matK_CDS	0.256	49.1003	47.23	0.0380916	0.497578	0.526711
651	Pantropical	Diospyros crassiflora MZ274087	psbB_CDS	0.256	49.1003	47.01	0.0425722	0.441956	0.462791
672	Pantropical	Diospyros crassiflora MZ274087	rps8_CDS	0.256	49.1003	42.46	0.13524	0.528584	0.459975
1292	Pantropical	Diospyros maclurei MH778101	rps2_CDS	0.256	49.1003	50.47	-0.0278958	0.481715	0.537956
1379	Pantropical	Diospyros minimifolia MG049707	psbB_CDS	0.256	49.1003	47.21	0.0384989	0.444823	0.453701
1448	Pantropical	Diospyros nigra MZ929416	rps2_CDS	0.256	49.1003	50.22	-0.0228042	0.47712	0.539607
1504	Pantropical	Diospyros nigrocortex ON881766	rps8_CDS	0.256	49.1003	42.1	0.142572	0.538963	0.428128
1556	Pantropical	Diospyros olen MG049708	rps8_CDS	0.256	49.1003	42.13	0.141961	0.528584	0.457134
1864	Pantropical	Diospyros rhombifolia MF288578	rps2_CDS	0.256	49.1003	50.23	-0.0230078	0.475674	0.537956
1961	Pantropical	Diospyros sutchuensis OK641590	rpoB_CDS	0.256	49.1003	48.61	0.00998586	0.497877	0.618739
1968	Pantropical	Diospyros sutchuensis OK641590	rps2_CDS	0.256	49.1003	50.23	-0.0230078	0.475674	0.537956
2003	Pantropical	Diospyros tridentata MG049723	psbB_CDS	0.256	49.1003	47.21	0.0384989	0.444823	0.453701
245	(Sub) Temperate	Diospyros lotus KM522849	rpoB_CDS	0.255	49.0254	48.58	0.00908553	0.498479	0.61057
349	(Sub) Temperate	Diospyros oleifera KM522850	rpoB_CDS	0.255	49.0254	48.58	0.00908553	0.495	0.616726
557	Pantropical	Diospyros cathayensis MF288576	rpoB_CDS	0.255	49.0254	48.51	0.0105134	0.497227	0.62127
609	Pantropical	Diospyros celebica MN885893	rpoB_CDS	0.255	49.0254	48.42	0.0123491	0.496903	0.621239
630	Pantropical	Diospyros crassiflora MZ274087	atpI_CDS	0.255	49.0254	46.09	0.0598755	0.461407	0.433091
1284	Pantropical	Diospyros maclurei MH778101	rpoA_CDS	0.255	49.0254	50.41	-0.028242	0.500052	0.561923
1441	Pantropical	Diospyros nigra MZ929416	rpoB_CDS	0.255	49.0254	48.67	0.00724974	0.500163	0.617065
1545	Pantropical	Diospyros olen MG049708	rpoB_CDS	0.255	49.0254	48.44	0.0119412	0.497879	0.616908
1559	Pantropical	Diospyros olen MG049708	ycf3_CDS	0.255	49.0254	54.65	-0.114728	0.498646	0.532107
1857	Pantropical	Diospyros rhombifolia MF288578	rpoB_CDS	0.255	49.0254	48.54	0.00990143	0.497227	0.620934
34	(Sub) Temperate	Diospyros deyangensis MF288575	rpl20_CDS	0.254	48.9505	48.55	0.00818106	0.498023	0.642583
37	(Sub) Temperate	Diospyros deyangensis MF288575	rpoB_CDS	0.254	48.9505	48.49	0.00940679	0.494355	0.618921
86	(Sub) Temperate	Diospyros glaucifolia KM504956	rpl20_CDS	0.254	48.9505	48.55	0.00818106	0.498023	0.642583
138	(Sub) Temperate	Diospyros jinzaoshi KM522848	rpl20_CDS	0.254	48.9505	48.55	0.00818106	0.498023	0.642583
141	(Sub) Temperate	Diospyros jinzaoshi KM522848	rpoB_CDS	0.254	48.9505	48.52	0.00879392	0.495658	0.618921
190	(Sub) Temperate	Diospyros kaki KT223565	rpl20_CDS	0.254	48.9505	48.55	0.00818106	0.498023	0.642583
242	(Sub) Temperate	Diospyros lotus KM522849	rpl20_CDS	0.254	48.9505	48.55	0.00818106	0.498023	0.642583
294	(Sub) Temperate	Diospyros morrisiana	rpl20_CDS	0.254	48.9505	48.55	0.00818106	0.498023	0.642583
297	(Sub) Temperate	Diospyros morrisiana	rpoB_CDS	0.254	48.9505	48.51	0.00899821	0.496529	0.612396
346	(Sub) Temperate	Diospyros oleifera KM522850	rpl20_CDS	0.254	48.9505	48.55	0.00818106	0.498023	0.642583
401	(Sub) Temperate	Diospyros virginiana MF288577	rpoB_CDS	0.254	48.9505	48.33	0.0126754	0.492401	0.623111
450	Pantropical	Diospyros blancoi KX426216	rpl20_CDS	0.254	48.9505	48.55	0.00818106	0.498023	0.642583
453	Pantropical	Diospyros blancoi KX426216	rpoB_CDS	0.254	48.9505	48.29	0.0134925	0.49696	0.615476
502	Pantropical	Diospyros calciphila MG049695	rpl20_CDS	0.254	48.9505	48.38	0.011654	0.495449	0.640317
606	Pantropical	Diospyros celebica MN885893	rpl20_CDS	0.254	48.9505	48.43	0.0106325	0.498023	0.642583
658	Pantropical	Diospyros crassiflora MZ274087	rpl20_CDS	0.254	48.9505	48.55	0.00818106	0.498023	0.642583
710	Pantropical	Diospyros dumetorum ON881445	rpl20_CDS	0.254	48.9505	48.55	0.00818106	0.498023	0.642583
814	Pantropical	Diospyros erudita MG049697	rpl20_CDS	0.254	48.9505	48.38	0.011654	0.495449	0.640317
866	Pantropical	Diospyros ferrea MG049698	rpl20_CDS	0.254	48.9505	48.73	0.00450387	0.498023	0.642583
918	Pantropical	Diospyros flavocarpa MG049699	rpl20_CDS	0.254	48.9505	48.38	0.011654	0.495449	0.640317
970	Pantropical	Diospyros glans MG049701	rpl20_CDS	0.254	48.9505	48.38	0.011654	0.495449	0.640317
1025	Pantropical	Diospyros hainanensis MH778100	rpoB_CDS	0.254	48.9505	48.55	0.00818106	0.497501	0.619472
1074	Pantropical	Diospyros hasseltii ON881551	rpl20_CDS	0.254	48.9505	48.73	0.00450387	0.498023	0.642583
1126	Pantropical	Diospyros impolita MG049702	rpl20_CDS	0.254	48.9505	48.38	0.011654	0.495449	0.640317
1178	Pantropical	Diospyros inexplorata MG049703	rpl20_CDS	0.254	48.9505	48.38	0.011654	0.495449	0.640317
1230	Pantropical	Diospyros labillardierei MG049704	rpl20_CDS	0.254	48.9505	48.38	0.011654	0.495449	0.640317
1282	Pantropical	Diospyros maclurei MH778101	rpl20_CDS	0.254	48.9505	48.55	0.00818106	0.498023	0.642583
1334	Pantropical	Diospyros mespiliformis MZ274088	rpl20_CDS	0.254	48.9505	48.55	0.00818106	0.498023	0.642583
1386	Pantropical	Diospyros minimifolia MG049707	rpl20_CDS	0.254	48.9505	48.38	0.011654	0.495449	0.640317
1438	Pantropical	Diospyros nigra MZ929416	rpl20_CDS	0.254	48.9505	48.55	0.00818106	0.498023	0.642583
1594	Pantropical	Diospyros pancheri MG049709	rpl20_CDS	0.254	48.9505	48.38	0.011654	0.495449	0.640317
1646	Pantropical	Diospyros parviflora MG049713	rpl20_CDS	0.254	48.9505	48.38	0.011654	0.495449	0.640317
1698	Pantropical	Diospyros perplexa MG049717	rpl20_CDS	0.254	48.9505	48.38	0.011654	0.495449	0.640317
1750	Pantropical	Diospyros pustulata MG049719	rpl20_CDS	0.254	48.9505	48.38	0.011654	0.495449	0.640317
1802	Pantropical	Diospyros revolutissima MG049721	rpl20_CDS	0.254	48.9505	48.38	0.011654	0.495449	0.640317
2010	Pantropical	Diospyros tridentata MG049723	rpl20_CDS	0.254	48.9505	48.38	0.011654	0.495449	0.640317
2062	Pantropical	Diospyros trisulca MG049724	rpl20_CDS	0.254	48.9505	48.38	0.011654	0.495449	0.640317
2114	Pantropical	Diospyros umbrosa MG049726	rpl20_CDS	0.254	48.9505	48.38	0.011654	0.495449	0.640317
2117	Pantropical	Diospyros umbrosa MG049726	rpoB_CDS	0.254	48.9505	48.59	0.0073639	0.498155	0.619822
2166	Pantropical	Diospyros veillonii MG049727	rpl20_CDS	0.254	48.9505	48.38	0.011654	0.495449	0.640317
2194	Pantropical	Diospyros vieillardii MG049728	matK_CDS	0.254	48.9505	47.26	0.0345342	0.49695	0.529924
2218	Pantropical	Diospyros vieillardii MG049728	rpl20_CDS	0.254	48.9505	48.38	0.011654	0.495449	0.640317
2270	Pantropical	Diospyros xishuangbannaensis ON881559	rpl20_CDS	0.254	48.9505	48.55	0.00818106	0.498023	0.642583
2322	Pantropical	Diospyros yaouhensis MG049731	rpl20_CDS	0.254	48.9505	48.38	0.011654	0.495449	0.640317
505	Pantropical	Diospyros calciphila MG049695	rpoB_CDS	0.253	48.8754	48.42	0.00931848	0.49756	0.618355
661	Pantropical	Diospyros crassiflora MZ274087	rpoB_CDS	0.253	48.8754	48.29	0.0119783	0.497885	0.625
817	Pantropical	Diospyros erudita MG049697	rpoB_CDS	0.253	48.8754	48.42	0.00931848	0.49756	0.618355
842	Pantropical	Diospyros ferrea MG049698	matK_CDS	0.253	48.8754	47.08	0.0367351	0.49769	0.530184
921	Pantropical	Diospyros flavocarpa MG049699	rpoB_CDS	0.253	48.8754	48.42	0.00931848	0.49756	0.618355
1181	Pantropical	Diospyros inexplorata MG049703	rpoB_CDS	0.253	48.8754	48.42	0.00931848	0.49756	0.618355
1233	Pantropical	Diospyros labillardierei MG049704	rpoB_CDS	0.253	48.8754	48.42	0.00931848	0.49756	0.618355
1337	Pantropical	Diospyros mespiliformis MZ274088	rpoB_CDS	0.253	48.8754	48.31	0.0115691	0.495662	0.618523
1389	Pantropical	Diospyros minimifolia MG049707	rpoB_CDS	0.253	48.8754	48.42	0.00931848	0.49756	0.618355
1597	Pantropical	Diospyros pancheri MG049709	rpoB_CDS	0.253	48.8754	48.42	0.00931848	0.49756	0.618355
1649	Pantropical	Diospyros parviflora MG049713	rpoB_CDS	0.253	48.8754	48.42	0.00931848	0.49756	0.618355
1701	Pantropical	Diospyros perplexa MG049717	rpoB_CDS	0.253	48.8754	48.42	0.00931848	0.49756	0.618355
1753	Pantropical	Diospyros pustulata MG049719	rpoB_CDS	0.253	48.8754	48.42	0.00931848	0.49756	0.618355
1805	Pantropical	Diospyros revolutissima MG049721	rpoB_CDS	0.253	48.8754	48.39	0.00993229	0.49756	0.618355
2013	Pantropical	Diospyros tridentata MG049723	rpoB_CDS	0.253	48.8754	48.42	0.00931848	0.49756	0.618355
2038	Pantropical	Diospyros trisulca MG049724	matK_CDS	0.253	48.8754	47.27	0.0328477	0.496334	0.531822
2169	Pantropical	Diospyros veillonii MG049727	rpoB_CDS	0.253	48.8754	48.42	0.00931848	0.49756	0.618355
2221	Pantropical	Diospyros vieillardii MG049728	rpoB_CDS	0.253	48.8754	48.36	0.0105461	0.496259	0.621846
2325	Pantropical	Diospyros yaouhensis MG049731	rpoB_CDS	0.253	48.8754	48.42	0.00931848	0.49756	0.618355
370	(Sub) Temperate	Diospyros virginiana MF288577	atpI_CDS	0.252	48.8004	45.63	0.0649659	0.4616	0.422386
452	Pantropical	Diospyros blancoi KX426216	rpoA_CDS	0.252	48.8004	50.62	-0.0372875	0.50225	0.563264
474	Pantropical	Diospyros calciphila MG049695	atpI_CDS	0.252	48.8004	45.81	0.0612774	0.4616	0.422386
526	Pantropical	Diospyros cathayensis MF288576	atpI_CDS	0.252	48.8004	45.6	0.0655806	0.455837	0.439796
608	Pantropical	Diospyros celebica MN885893	rpoA_CDS	0.252	48.8004	49.81	-0.0206892	0.503197	0.563107
713	Pantropical	Diospyros dumetorum ON881445	rpoB_CDS	0.252	48.8004	48.39	0.00840893	0.498538	0.616258
786	Pantropical	Diospyros erudita MG049697	atpI_CDS	0.252	48.8004	45.81	0.0612774	0.4616	0.422386
838	Pantropical	Diospyros ferrea MG049698	atpI_CDS	0.252	48.8004	45.82	0.0610725	0.4616	0.422386
869	Pantropical	Diospyros ferrea MG049698	rpoB_CDS	0.252	48.8004	48.34	0.00943352	0.496641	0.620042
890	Pantropical	Diospyros flavocarpa MG049699	atpI_CDS	0.252	48.8004	45.81	0.0612774	0.4616	0.422386
973	Pantropical	Diospyros glans MG049701	rpoB_CDS	0.252	48.8004	48.39	0.00840893	0.498213	0.616761
994	Pantropical	Diospyros hainanensis MH778100	atpI_CDS	0.252	48.8004	45.29	0.0719331	0.455837	0.422386
1098	Pantropical	Diospyros impolita MG049702	atpI_CDS	0.252	48.8004	45.81	0.0612774	0.4616	0.422386
1129	Pantropical	Diospyros impolita MG049702	rpoB_CDS	0.252	48.8004	48.38	0.00861385	0.49751	0.617288
1150	Pantropical	Diospyros inexplorata MG049703	atpI_CDS	0.252	48.8004	45.81	0.0612774	0.4616	0.422386
1202	Pantropical	Diospyros labillardierei MG049704	atpI_CDS	0.252	48.8004	45.81	0.0612774	0.4616	0.422386
1358	Pantropical	Diospyros minimifolia MG049707	atpI_CDS	0.252	48.8004	45.81	0.0612774	0.4616	0.422386
1493	Pantropical	Diospyros nigrocortex ON881766	rpoB_CDS	0.252	48.8004	48.38	0.00861385	0.495938	0.627053
1566	Pantropical	Diospyros pancheri MG049709	atpI_CDS	0.252	48.8004	45.81	0.0612774	0.4616	0.422386
1618	Pantropical	Diospyros parviflora MG049713	atpI_CDS	0.252	48.8004	45.81	0.0612774	0.4616	0.422386
1670	Pantropical	Diospyros perplexa MG049717	atpI_CDS	0.252	48.8004	45.81	0.0612774	0.4616	0.422386
1722	Pantropical	Diospyros pustulata MG049719	atpI_CDS	0.252	48.8004	45.81	0.0612774	0.4616	0.422386
1826	Pantropical	Diospyros rhombifolia MF288578	atpI_CDS	0.252	48.8004	45.6	0.0655806	0.455837	0.439796
1930	Pantropical	Diospyros sutchuensis OK641590	atpI_CDS	0.252	48.8004	45.71	0.0633266	0.4616	0.422386
1982	Pantropical	Diospyros tridentata MG049723	atpI_CDS	0.252	48.8004	45.81	0.0612774	0.4616	0.422386
2034	Pantropical	Diospyros trisulca MG049724	atpI_CDS	0.252	48.8004	45.81	0.0612774	0.4616	0.422386
2065	Pantropical	Diospyros trisulca MG049724	rpoB_CDS	0.252	48.8004	48.28	0.010663	0.49789	0.616393
2086	Pantropical	Diospyros umbrosa MG049726	atpI_CDS	0.252	48.8004	45.81	0.0612774	0.4616	0.422386
2138	Pantropical	Diospyros veillonii MG049727	atpI_CDS	0.252	48.8004	45.81	0.0612774	0.4616	0.422386
2190	Pantropical	Diospyros vieillardii MG049728	atpI_CDS	0.252	48.8004	45.81	0.0612774	0.4616	0.422386
2280	Pantropical	Diospyros xishuangbannaensis ON881559	rps2_CDS	0.252	48.8004	49.66	-0.0176155	0.478615	0.513842
2294	Pantropical	Diospyros yaouhensis MG049731	atpI_CDS	0.252	48.8004	45.81	0.0612774	0.4616	0.422386
460	Pantropical	Diospyros blancoi KX426216	rps2_CDS	0.251	48.7252	49.82	-0.0224687	0.479016	0.528515
478	Pantropical	Diospyros calciphila MG049695	matK_CDS	0.251	48.7252	47.22	0.0308918	0.497176	0.534741
616	Pantropical	Diospyros celebica MN885893	rps2_CDS	0.251	48.7252	49.82	-0.0224687	0.479016	0.528515
668	Pantropical	Diospyros crassiflora MZ274087	rps2_CDS	0.251	48.7252	50.54	-0.0372454	0.479016	0.528515
720	Pantropical	Diospyros dumetorum ON881445	rps2_CDS	0.251	48.7252	49.82	-0.0224687	0.479016	0.528515
772	Pantropical	Diospyros eriantha	rps2_CDS	0.251	48.7252	49.8	-0.0220582	0.4805	0.530234
790	Pantropical	Diospyros erudita MG049697	matK_CDS	0.251	48.7252	47.18	0.0317127	0.497859	0.527289
824	Pantropical	Diospyros erudita MG049697	rps2_CDS	0.251	48.7252	49.62	-0.018364	0.482323	0.525641
876	Pantropical	Diospyros ferrea MG049698	rps2_CDS	0.251	48.7252	49.33	-0.0124123	0.479016	0.528515
894	Pantropical	Diospyros flavocarpa MG049699	matK_CDS	0.251	48.7252	47.61	0.0228877	0.497859	0.527289
946	Pantropical	Diospyros glans MG049701	matK_CDS	0.251	48.7252	47.18	0.0317127	0.497859	0.527289
1084	Pantropical	Diospyros hasseltii ON881551	rps2_CDS	0.251	48.7252	49.82	-0.0224687	0.479016	0.528515
1102	Pantropical	Diospyros impolita MG049702	matK_CDS	0.251	48.7252	47.18	0.0317127	0.497859	0.527289
1154	Pantropical	Diospyros inexplorata MG049703	matK_CDS	0.251	48.7252	47.22	0.0308918	0.497176	0.534741
1206	Pantropical	Diospyros labillardierei MG049704	matK_CDS	0.251	48.7252	47.18	0.0317127	0.497859	0.527289
1285	Pantropical	Diospyros maclurei MH778101	rpoB_CDS	0.251	48.7252	48.19	0.0109843	0.498268	0.614577
1344	Pantropical	Diospyros mespiliformis MZ274088	rps2_CDS	0.251	48.7252	49.4	-0.0138489	0.4805	0.530234
1362	Pantropical	Diospyros minimifolia MG049707	matK_CDS	0.251	48.7252	47.18	0.0317127	0.497859	0.527289
1570	Pantropical	Diospyros pancheri MG049709	matK_CDS	0.251	48.7252	47.18	0.0317127	0.497859	0.527289
1622	Pantropical	Diospyros parviflora MG049713	matK_CDS	0.251	48.7252	47.18	0.0317127	0.497859	0.527289
1726	Pantropical	Diospyros pustulata MG049719	matK_CDS	0.251	48.7252	47.18	0.0317127	0.497859	0.527289
1778	Pantropical	Diospyros revolutissima MG049721	matK_CDS	0.251	48.7252	47.18	0.0317127	0.497859	0.527289
1916	Pantropical	Diospyros strigosa	rps2_CDS	0.251	48.7252	49.8	-0.0220582	0.4805	0.530234
1986	Pantropical	Diospyros tridentata MG049723	matK_CDS	0.251	48.7252	47.18	0.0317127	0.497859	0.527289
2142	Pantropical	Diospyros veillonii MG049727	matK_CDS	0.251	48.7252	47.22	0.0308918	0.497859	0.526594
2298	Pantropical	Diospyros yaouhensis MG049731	matK_CDS	0.251	48.7252	47.18	0.0317127	0.497859	0.527289
38	(Sub) Temperate	Diospyros deyangensis MF288575	rpoC1_CDS	0.25	48.65	49.25	-0.012333	0.49197	0.533233
90	(Sub) Temperate	Diospyros glaucifolia KM504956	rpoC1_CDS	0.25	48.65	49.49	-0.0172662	0.492827	0.540524
246	(Sub) Temperate	Diospyros lotus KM522849	rpoC1_CDS	0.25	48.65	49.49	-0.0172662	0.492827	0.540524
264	(Sub) Temperate	Diospyros morrisiana	atpE_CDS	0.25	48.65	50.75	-0.0431655	0.460625	0.545566
298	(Sub) Temperate	Diospyros morrisiana	rpoC1_CDS	0.25	48.65	49.42	-0.0158273	0.493951	0.539088
350	(Sub) Temperate	Diospyros oleifera KM522850	rpoC1_CDS	0.25	48.65	49.25	-0.012333	0.49197	0.533233
412	(Sub) Temperate	Diospyros virginiana MF288577	rps8_CDS	0.25	48.65	42.51	0.126208	0.539115	0.437917
472	Pantropical	Diospyros calciphila MG049695	atpE_CDS	0.25	48.65	50.91	-0.0464543	0.460625	0.514347
558	Pantropical	Diospyros cathayensis MF288576	rpoC1_CDS	0.25	48.65	49.56	-0.018705	0.494862	0.53997
628	Pantropical	Diospyros crassiflora MZ274087	atpE_CDS	0.25	48.65	48.27	0.00781089	0.458319	0.514347
784	Pantropical	Diospyros erudita MG049697	atpE_CDS	0.25	48.65	50.91	-0.0464543	0.460625	0.514347
836	Pantropical	Diospyros ferrea MG049698	atpE_CDS	0.25	48.65	50.91	-0.0464543	0.460625	0.514347
888	Pantropical	Diospyros flavocarpa MG049699	atpE_CDS	0.25	48.65	50.91	-0.0464543	0.460625	0.514347
940	Pantropical	Diospyros glans MG049701	atpE_CDS	0.25	48.65	50.91	-0.0464543	0.460625	0.514347
1096	Pantropical	Diospyros impolita MG049702	atpE_CDS	0.25	48.65	50.91	-0.0464543	0.460625	0.514347
1148	Pantropical	Diospyros inexplorata MG049703	atpE_CDS	0.25	48.65	50.91	-0.0464543	0.460625	0.514347
1200	Pantropical	Diospyros labillardierei MG049704	atpE_CDS	0.25	48.65	50.91	-0.0464543	0.460625	0.514347
1286	Pantropical	Diospyros maclurei MH778101	rpoC1_CDS	0.25	48.65	49.6	-0.0195272	0.492774	0.538022
1356	Pantropical	Diospyros minimifolia MG049707	atpE_CDS	0.25	48.65	50.91	-0.0464543	0.460625	0.514347
1492	Pantropical	Diospyros nigrocortex ON881766	rpoA_CDS	0.25	48.65	49.83	-0.0242549	0.497128	0.566
1494	Pantropical	Diospyros nigrocortex ON881766	rpoC1_CDS	0.25	48.65	49.37	-0.0147996	0.492988	0.531619
1564	Pantropical	Diospyros pancheri MG049709	atpE_CDS	0.25	48.65	50.91	-0.0464543	0.460625	0.514347
1616	Pantropical	Diospyros parviflora MG049713	atpE_CDS	0.25	48.65	50.91	-0.0464543	0.460625	0.514347
1668	Pantropical	Diospyros perplexa MG049717	atpE_CDS	0.25	48.65	50.91	-0.0464543	0.460625	0.514347
1720	Pantropical	Diospyros pustulata MG049719	atpE_CDS	0.25	48.65	50.91	-0.0464543	0.460625	0.514347
1772	Pantropical	Diospyros revolutissima MG049721	atpE_CDS	0.25	48.65	50.91	-0.0464543	0.460625	0.514347
1980	Pantropical	Diospyros tridentata MG049723	atpE_CDS	0.25	48.65	50.91	-0.0464543	0.460625	0.514347
2084	Pantropical	Diospyros umbrosa MG049726	atpE_CDS	0.25	48.65	50.91	-0.0464543	0.460625	0.514347
2136	Pantropical	Diospyros veillonii MG049727	atpE_CDS	0.25	48.65	50.91	-0.0464543	0.460625	0.514347
2188	Pantropical	Diospyros vieillardii MG049728	atpE_CDS	0.25	48.65	51.06	-0.0495375	0.460625	0.514347
2292	Pantropical	Diospyros yaouhensis MG049731	atpE_CDS	0.25	48.65	50.91	-0.0464543	0.460625	0.514347
1674	Pantropical	Diospyros perplexa MG049717	matK_CDS	0.249	48.5747	47.42	0.0237722	0.496614	0.531858
36	(Sub) Temperate	Diospyros deyangensis MF288575	rpoA_CDS	0.248	48.4994	49.67	-0.0241363	0.499321	0.590974
48	(Sub) Temperate	Diospyros deyangensis MF288575	rps8_CDS	0.248	48.4994	41.84	0.137309	0.533597	0.442998
88	(Sub) Temperate	Diospyros glaucifolia KM504956	rpoA_CDS	0.248	48.4994	50.08	-0.03259	0.501253	0.56912
100	(Sub) Temperate	Diospyros glaucifolia KM504956	rps8_CDS	0.248	48.4994	42.1	0.131948	0.533597	0.440153
142	(Sub) Temperate	Diospyros jinzaoshi KM522848	rpoC1_CDS	0.248	48.4994	49.2	-0.0144455	0.493001	0.536148
152	(Sub) Temperate	Diospyros jinzaoshi KM522848	rps8_CDS	0.248	48.4994	42.1	0.131948	0.533597	0.440153
194	(Sub) Temperate	Diospyros kaki KT223565	rpoC1_CDS	0.248	48.4994	49.2	-0.0144455	0.493001	0.536148
204	(Sub) Temperate	Diospyros kaki KT223565	rps8_CDS	0.248	48.4994	41.85	0.137103	0.533597	0.440153
244	(Sub) Temperate	Diospyros lotus KM522849	rpoA_CDS	0.248	48.4994	50.08	-0.03259	0.501253	0.56912
256	(Sub) Temperate	Diospyros lotus KM522849	rps8_CDS	0.248	48.4994	42.1	0.131948	0.533597	0.440153
296	(Sub) Temperate	Diospyros morrisiana	rpoA_CDS	0.248	48.4994	49.45	-0.0196002	0.501253	0.56912
308	(Sub) Temperate	Diospyros morrisiana	rps8_CDS	0.248	48.4994	42.1	0.131948	0.533597	0.440153
348	(Sub) Temperate	Diospyros oleifera KM522850	rpoA_CDS	0.248	48.4994	49.67	-0.0241363	0.499321	0.590974
360	(Sub) Temperate	Diospyros oleifera KM522850	rps8_CDS	0.248	48.4994	41.84	0.137309	0.533597	0.442998
402	(Sub) Temperate	Diospyros virginiana MF288577	rpoC1_CDS	0.248	48.4994	49.42	-0.0189816	0.490971	0.536148
464	Pantropical	Diospyros blancoi KX426216	rps8_CDS	0.248	48.4994	42.84	0.11669	0.554162	0.440153
516	Pantropical	Diospyros calciphila MG049695	rps8_CDS	0.248	48.4994	42.1	0.131948	0.533597	0.440153
568	Pantropical	Diospyros cathayensis MF288576	rps8_CDS	0.248	48.4994	42.1	0.131948	0.533597	0.440153
620	Pantropical	Diospyros celebica MN885893	rps8_CDS	0.248	48.4994	42.34	0.127	0.543862	0.440153
724	Pantropical	Diospyros dumetorum ON881445	rps8_CDS	0.248	48.4994	43.2	0.109267	0.533597	0.440153
734	Pantropical	Diospyros eriantha	atpI_CDS	0.248	48.4994	45.5	0.0618441	0.459096	0.428851
776	Pantropical	Diospyros eriantha	rps8_CDS	0.248	48.4994	42.1	0.131948	0.533597	0.440153
828	Pantropical	Diospyros erudita MG049697	rps8_CDS	0.248	48.4994	42.1	0.131948	0.533597	0.440153
880	Pantropical	Diospyros ferrea MG049698	rps8_CDS	0.248	48.4994	42.1	0.131948	0.533597	0.440153
932	Pantropical	Diospyros flavocarpa MG049699	rps8_CDS	0.248	48.4994	42.13	0.13133	0.533597	0.440153
942	Pantropical	Diospyros glans MG049701	atpI_CDS	0.248	48.4994	45.35	0.064937	0.459096	0.428851
984	Pantropical	Diospyros glans MG049701	rps8_CDS	0.248	48.4994	42.1	0.131948	0.533597	0.440153
1032	Pantropical	Diospyros hainanensis MH778100	rps2_CDS	0.248	48.4994	49.58	-0.0222806	0.479187	0.519183
1036	Pantropical	Diospyros hainanensis MH778100	rps8_CDS	0.248	48.4994	42.1	0.131948	0.533597	0.440153
1076	Pantropical	Diospyros hasseltii ON881551	rpoA_CDS	0.248	48.4994	49.46	-0.0198064	0.498116	0.583094
1088	Pantropical	Diospyros hasseltii ON881551	rps8_CDS	0.248	48.4994	42.1	0.131948	0.533597	0.440153
1140	Pantropical	Diospyros impolita MG049702	rps8_CDS	0.248	48.4994	42.1	0.131948	0.533597	0.440153
1192	Pantropical	Diospyros inexplorata MG049703	rps8_CDS	0.248	48.4994	42.1	0.131948	0.533597	0.440153
1244	Pantropical	Diospyros labillardierei MG049704	rps8_CDS	0.248	48.4994	42.1	0.131948	0.533597	0.440153
1336	Pantropical	Diospyros mespiliformis MZ274088	rpoA_CDS	0.248	48.4994	49.99	-0.0307343	0.498228	0.57147
1348	Pantropical	Diospyros mespiliformis MZ274088	rps8_CDS	0.248	48.4994	42.35	0.126793	0.543862	0.440153
1400	Pantropical	Diospyros minimifolia MG049707	rps8_CDS	0.248	48.4994	42.1	0.131948	0.533597	0.440153
1410	Pantropical	Diospyros nigra MZ929416	atpI_CDS	0.248	48.4994	45.5	0.0618441	0.459096	0.428851
1440	Pantropical	Diospyros nigra MZ929416	rpoA_CDS	0.248	48.4994	49.97	-0.030322	0.496232	0.581174
1442	Pantropical	Diospyros nigra MZ929416	rpoC1_CDS	0.248	48.4994	49.49	-0.0204249	0.490987	0.542096
1452	Pantropical	Diospyros nigra MZ929416	rps8_CDS	0.248	48.4994	42.1	0.131948	0.533597	0.440153
1608	Pantropical	Diospyros pancheri MG049709	rps8_CDS	0.248	48.4994	42.1	0.131948	0.533597	0.440153
1660	Pantropical	Diospyros parviflora MG049713	rps8_CDS	0.248	48.4994	42.1	0.131948	0.533597	0.440153
1712	Pantropical	Diospyros perplexa MG049717	rps8_CDS	0.248	48.4994	42.1	0.131948	0.533597	0.440153
1764	Pantropical	Diospyros pustulata MG049719	rps8_CDS	0.248	48.4994	42.1	0.131948	0.533597	0.440153
1774	Pantropical	Diospyros revolutissima MG049721	atpI_CDS	0.248	48.4994	45.51	0.0616379	0.464762	0.411053
1816	Pantropical	Diospyros revolutissima MG049721	rps8_CDS	0.248	48.4994	42.1	0.131948	0.533597	0.440153
1858	Pantropical	Diospyros rhombifolia MF288578	rpoC1_CDS	0.248	48.4994	49.42	-0.0189816	0.495887	0.537037
1868	Pantropical	Diospyros rhombifolia MF288578	rps8_CDS	0.248	48.4994	42.1	0.131948	0.533597	0.440153
1878	Pantropical	Diospyros strigosa	atpI_CDS	0.248	48.4994	45.5	0.0618441	0.459096	0.428851
1920	Pantropical	Diospyros strigosa	rps8_CDS	0.248	48.4994	42.1	0.131948	0.533597	0.440153
1962	Pantropical	Diospyros sutchuensis OK641590	rpoC1_CDS	0.248	48.4994	49.35	-0.0175383	0.493001	0.542033
1972	Pantropical	Diospyros sutchuensis OK641590	rps8_CDS	0.248	48.4994	42.1	0.131948	0.533597	0.440153
2024	Pantropical	Diospyros tridentata MG049723	rps8_CDS	0.248	48.4994	42.1	0.131948	0.533597	0.440153
2076	Pantropical	Diospyros trisulca MG049724	rps8_CDS	0.248	48.4994	42.1	0.131948	0.533597	0.440153
2128	Pantropical	Diospyros umbrosa MG049726	rps8_CDS	0.248	48.4994	42.1	0.131948	0.533597	0.440153
2180	Pantropical	Diospyros veillonii MG049727	rps8_CDS	0.248	48.4994	42.1	0.131948	0.533597	0.440153
2220	Pantropical	Diospyros vieillardii MG049728	rpoA_CDS	0.248	48.4994	50.24	-0.035889	0.497232	0.582257
2232	Pantropical	Diospyros vieillardii MG049728	rps8_CDS	0.248	48.4994	42.1	0.131948	0.533597	0.440153
2284	Pantropical	Diospyros xishuangbannaensis ON881559	rps8_CDS	0.248	48.4994	42.06	0.132773	0.531264	0.43746
2336	Pantropical	Diospyros yaouhensis MG049731	rps8_CDS	0.248	48.4994	42.1	0.131948	0.533597	0.440153
400	(Sub) Temperate	Diospyros virginiana MF288577	rpoA_CDS	0.247	48.424	49.69	-0.0261436	0.496194	0.577868
512	Pantropical	Diospyros calciphila MG049695	rps2_CDS	0.247	48.424	49.14	-0.0147856	0.482371	0.51883
534	Pantropical	Diospyros cathayensis MF288576	ndhE_CDS	0.247	48.424	46.73	0.0349831	0.385133	0.510274
714	Pantropical	Diospyros dumetorum ON881445	rpoC1_CDS	0.247	48.424	49.19	-0.0158182	0.498028	0.533028
928	Pantropical	Diospyros flavocarpa MG049699	rps2_CDS	0.247	48.424	49.14	-0.0147856	0.482371	0.51883
980	Pantropical	Diospyros glans MG049701	rps2_CDS	0.247	48.424	49.14	-0.0147856	0.482371	0.51883
1026	Pantropical	Diospyros hainanensis MH778100	rpoC1_CDS	0.247	48.424	49.2	-0.0160247	0.49249	0.545565
1136	Pantropical	Diospyros impolita MG049702	rps2_CDS	0.247	48.424	49.14	-0.0147856	0.482371	0.51883
1188	Pantropical	Diospyros inexplorata MG049703	rps2_CDS	0.247	48.424	49.14	-0.0147856	0.482371	0.51883
1240	Pantropical	Diospyros labillardierei MG049704	rps2_CDS	0.247	48.424	49.14	-0.0147856	0.482371	0.51883
1396	Pantropical	Diospyros minimifolia MG049707	rps2_CDS	0.247	48.424	49.14	-0.0147856	0.482371	0.51883
1514	Pantropical	Diospyros olen MG049708	atpI_CDS	0.247	48.424	45.77	0.0548079	0.456507	0.446365
1546	Pantropical	Diospyros olen MG049708	rpoC1_CDS	0.247	48.424	49.26	-0.0172637	0.495032	0.532051
1552	Pantropical	Diospyros olen MG049708	rps2_CDS	0.247	48.424	49.58	-0.023872	0.482371	0.51883
1604	Pantropical	Diospyros pancheri MG049709	rps2_CDS	0.247	48.424	49.14	-0.0147856	0.482371	0.51883
1656	Pantropical	Diospyros parviflora MG049713	rps2_CDS	0.247	48.424	49.14	-0.0147856	0.482371	0.51883
1708	Pantropical	Diospyros perplexa MG049717	rps2_CDS	0.247	48.424	49.14	-0.0147856	0.482371	0.51883
1760	Pantropical	Diospyros pustulata MG049719	rps2_CDS	0.247	48.424	49.14	-0.0147856	0.482371	0.51883
1812	Pantropical	Diospyros revolutissima MG049721	rps2_CDS	0.247	48.424	49.14	-0.0147856	0.482371	0.51883
1834	Pantropical	Diospyros rhombifolia MF288578	ndhE_CDS	0.247	48.424	46.73	0.0349831	0.385133	0.510274
2020	Pantropical	Diospyros tridentata MG049723	rps2_CDS	0.247	48.424	49.14	-0.0147856	0.482371	0.51883
2072	Pantropical	Diospyros trisulca MG049724	rps2_CDS	0.247	48.424	49.14	-0.0147856	0.482371	0.51883
2124	Pantropical	Diospyros umbrosa MG049726	rps2_CDS	0.247	48.424	49.14	-0.0147856	0.482371	0.51883
2176	Pantropical	Diospyros veillonii MG049727	rps2_CDS	0.247	48.424	49.14	-0.0147856	0.482371	0.51883
2222	Pantropical	Diospyros vieillardii MG049728	rpoC1_CDS	0.247	48.424	48.94	-0.0106554	0.494029	0.539096
2228	Pantropical	Diospyros vieillardii MG049728	rps2_CDS	0.247	48.424	49.14	-0.0147856	0.482371	0.51883
2242	Pantropical	Diospyros xishuangbannaensis ON881559	atpI_CDS	0.247	48.424	45.56	0.0591446	0.46212	0.428805
2332	Pantropical	Diospyros yaouhensis MG049731	rps2_CDS	0.247	48.424	49.14	-0.0147856	0.482371	0.51883
140	(Sub) Temperate	Diospyros jinzaoshi KM522848	rpoA_CDS	0.246	48.3486	49.4	-0.0217466	0.497294	0.586578
554	Pantropical	Diospyros cathayensis MF288576	rpl20_CDS	0.246	48.3486	47.58	0.0158967	0.504018	0.628563
610	Pantropical	Diospyros celebica MN885893	rpoC1_CDS	0.246	48.3486	49.07	-0.0149212	0.492542	0.541807
1338	Pantropical	Diospyros mespiliformis MZ274088	rpoC1_CDS	0.246	48.3486	49.13	-0.0161621	0.49052	0.545427
1542	Pantropical	Diospyros olen MG049708	rpl20_CDS	0.246	48.3486	46.46	0.0390618	0.506505	0.664532
1854	Pantropical	Diospyros rhombifolia MF288578	rpl20_CDS	0.246	48.3486	47.58	0.0158967	0.504018	0.628563
1958	Pantropical	Diospyros sutchuensis OK641590	rpl20_CDS	0.246	48.3486	47.58	0.0158967	0.504018	0.628563
2090	Pantropical	Diospyros umbrosa MG049726	matK_CDS	0.246	48.3486	46.05	0.0475419	0.496832	0.526332
506	Pantropical	Diospyros calciphila MG049695	rpoC1_CDS	0.245	48.2731	48.95	-0.0140224	0.49303	0.542076
556	Pantropical	Diospyros cathayensis MF288576	rpoA_CDS	0.245	48.2731	49.73	-0.0301805	0.500311	0.565483
712	Pantropical	Diospyros dumetorum ON881445	rpoA_CDS	0.245	48.2731	49.82	-0.0320449	0.500208	0.577383
764	Pantropical	Diospyros eriantha	rpoA_CDS	0.245	48.2731	49.49	-0.0252088	0.498332	0.57543
818	Pantropical	Diospyros erudita MG049697	rpoC1_CDS	0.245	48.2731	48.95	-0.0140224	0.49303	0.542076
868	Pantropical	Diospyros ferrea MG049698	rpoA_CDS	0.245	48.2731	49.52	-0.0258303	0.495266	0.588508
922	Pantropical	Diospyros flavocarpa MG049699	rpoC1_CDS	0.245	48.2731	48.95	-0.0140224	0.49303	0.542076
974	Pantropical	Diospyros glans MG049701	rpoC1_CDS	0.245	48.2731	48.95	-0.0140224	0.49303	0.542076
1078	Pantropical	Diospyros hasseltii ON881551	rpoC1_CDS	0.245	48.2731	49.19	-0.0189942	0.495105	0.535978
1130	Pantropical	Diospyros impolita MG049702	rpoC1_CDS	0.245	48.2731	48.95	-0.0140224	0.49303	0.542076
1182	Pantropical	Diospyros inexplorata MG049703	rpoC1_CDS	0.245	48.2731	48.95	-0.0140224	0.49303	0.542076
1234	Pantropical	Diospyros labillardierei MG049704	rpoC1_CDS	0.245	48.2731	48.95	-0.0140224	0.49303	0.542076
1390	Pantropical	Diospyros minimifolia MG049707	rpoC1_CDS	0.245	48.2731	48.95	-0.0140224	0.49303	0.542076
1544	Pantropical	Diospyros olen MG049708	rpoA_CDS	0.245	48.2731	49.15	-0.0181655	0.500311	0.553415
1598	Pantropical	Diospyros pancheri MG049709	rpoC1_CDS	0.245	48.2731	48.95	-0.0140224	0.49303	0.542076
1650	Pantropical	Diospyros parviflora MG049713	rpoC1_CDS	0.245	48.2731	48.95	-0.0140224	0.49303	0.542076
1702	Pantropical	Diospyros perplexa MG049717	rpoC1_CDS	0.245	48.2731	48.95	-0.0140224	0.49303	0.542076
1754	Pantropical	Diospyros pustulata MG049719	rpoC1_CDS	0.245	48.2731	48.95	-0.0140224	0.49303	0.542076
1806	Pantropical	Diospyros revolutissima MG049721	rpoC1_CDS	0.245	48.2731	48.95	-0.0140224	0.49303	0.542076
1856	Pantropical	Diospyros rhombifolia MF288578	rpoA_CDS	0.245	48.2731	49.73	-0.0301805	0.500311	0.565483
1960	Pantropical	Diospyros sutchuensis OK641590	rpoA_CDS	0.245	48.2731	49.67	-0.0289376	0.499324	0.576542
2014	Pantropical	Diospyros tridentata MG049723	rpoC1_CDS	0.245	48.2731	48.95	-0.0140224	0.49303	0.542076
2066	Pantropical	Diospyros trisulca MG049724	rpoC1_CDS	0.245	48.2731	48.9	-0.0129867	0.49303	0.542076
2116	Pantropical	Diospyros umbrosa MG049726	rpoA_CDS	0.245	48.2731	50.18	-0.0395025	0.495266	0.588508
2118	Pantropical	Diospyros umbrosa MG049726	rpoC1_CDS	0.245	48.2731	48.95	-0.0140224	0.49303	0.542076
2170	Pantropical	Diospyros veillonii MG049727	rpoC1_CDS	0.245	48.2731	48.95	-0.0140224	0.49303	0.542076
2272	Pantropical	Diospyros xishuangbannaensis ON881559	rpoA_CDS	0.245	48.2731	49.37	-0.0227229	0.500311	0.578871
2274	Pantropical	Diospyros xishuangbannaensis ON881559	rpoC1_CDS	0.245	48.2731	49.26	-0.0204442	0.493502	0.543138
2326	Pantropical	Diospyros yaouhensis MG049731	rpoC1_CDS	0.245	48.2731	48.95	-0.0140224	0.49303	0.542076
6	(Sub) Temperate	Diospyros deyangensis MF288575	atpI_CDS	0.244	48.1976	45.21	0.0619856	0.462256	0.417469
58	(Sub) Temperate	Diospyros glaucifolia KM504956	atpI_CDS	0.244	48.1976	45.21	0.0619856	0.462256	0.417469
110	(Sub) Temperate	Diospyros jinzaoshi KM522848	atpI_CDS	0.244	48.1976	45.21	0.0619856	0.462256	0.417469
162	(Sub) Temperate	Diospyros kaki KT223565	atpI_CDS	0.244	48.1976	45.21	0.0619856	0.462256	0.417469
214	(Sub) Temperate	Diospyros lotus KM522849	atpI_CDS	0.244	48.1976	45.21	0.0619856	0.462256	0.417469
266	(Sub) Temperate	Diospyros morrisiana	atpI_CDS	0.244	48.1976	45.21	0.0619856	0.462256	0.417469
318	(Sub) Temperate	Diospyros oleifera KM522850	atpI_CDS	0.244	48.1976	45.21	0.0619856	0.462256	0.417469
422	Pantropical	Diospyros blancoi KX426216	atpI_CDS	0.244	48.1976	45.27	0.0607407	0.467887	0.399466
662	Pantropical	Diospyros crassiflora MZ274087	rpoC1_CDS	0.244	48.1976	49.13	-0.0193464	0.496063	0.532901
682	Pantropical	Diospyros dumetorum ON881445	atpI_CDS	0.244	48.1976	45.56	0.0547238	0.462256	0.419013
870	Pantropical	Diospyros ferrea MG049698	rpoC1_CDS	0.244	48.1976	48.88	-0.0141594	0.492572	0.545651
1046	Pantropical	Diospyros hasseltii ON881551	atpI_CDS	0.244	48.1976	45.36	0.0588734	0.462256	0.417469
1254	Pantropical	Diospyros maclurei MH778101	atpI_CDS	0.244	48.1976	45.29	0.0603257	0.462256	0.417469
711	Pantropical	Diospyros dumetorum ON881445	rpl22_CDS	0.243	48.122	48.27	-0.00307631	0.517866	0.476465
2271	Pantropical	Diospyros xishuangbannaensis ON881559	rpl22_CDS	0.243	48.122	50.75	-0.054612	0.517866	0.476465
192	(Sub) Temperate	Diospyros kaki KT223565	rpoA_CDS	0.242	48.0463	49.18	-0.0235955	0.497358	0.581711
454	Pantropical	Diospyros blancoi KX426216	rpoC1_CDS	0.242	48.0463	49.06	-0.0210979	0.495178	0.53497
504	Pantropical	Diospyros calciphila MG049695	rpoA_CDS	0.242	48.0463	49.46	-0.0294232	0.493367	0.594896
578	Pantropical	Diospyros celebica MN885893	atpI_CDS	0.242	48.0463	45.13	0.0606982	0.463958	0.41848
816	Pantropical	Diospyros erudita MG049697	rpoA_CDS	0.242	48.0463	49.46	-0.0294232	0.493367	0.594896
920	Pantropical	Diospyros flavocarpa MG049699	rpoA_CDS	0.242	48.0463	49.46	-0.0294232	0.493367	0.594896
972	Pantropical	Diospyros glans MG049701	rpoA_CDS	0.242	48.0463	49.46	-0.0294232	0.493367	0.594896
1024	Pantropical	Diospyros hainanensis MH778100	rpoA_CDS	0.242	48.0463	49.57	-0.0317126	0.501399	0.57067
1128	Pantropical	Diospyros impolita MG049702	rpoA_CDS	0.242	48.0463	49.46	-0.0294232	0.493367	0.594896
1180	Pantropical	Diospyros inexplorata MG049703	rpoA_CDS	0.242	48.0463	49.46	-0.0294232	0.493367	0.594896
1232	Pantropical	Diospyros labillardierei MG049704	rpoA_CDS	0.242	48.0463	49.46	-0.0294232	0.493367	0.594896
1297	Pantropical	Diospyros maclurei MH778101	ycf1_CDS	0.242	48.0463	47.56	0.010122	0.546022	0.478415
1388	Pantropical	Diospyros minimifolia MG049707	rpoA_CDS	0.242	48.0463	49.46	-0.0294232	0.493367	0.594896
1439	Pantropical	Diospyros nigra MZ929416	rpl22_CDS	0.242	48.0463	48.45	-0.00840181	0.522158	0.450398
1596	Pantropical	Diospyros pancheri MG049709	rpoA_CDS	0.242	48.0463	49.46	-0.0294232	0.493367	0.594896
1648	Pantropical	Diospyros parviflora MG049713	rpoA_CDS	0.242	48.0463	49.46	-0.0294232	0.493367	0.594896
1700	Pantropical	Diospyros perplexa MG049717	rpoA_CDS	0.242	48.0463	49.46	-0.0294232	0.493367	0.594896
1752	Pantropical	Diospyros pustulata MG049719	rpoA_CDS	0.242	48.0463	49.46	-0.0294232	0.493367	0.594896
1804	Pantropical	Diospyros revolutissima MG049721	rpoA_CDS	0.242	48.0463	49.46	-0.0294232	0.493367	0.594896
1908	Pantropical	Diospyros strigosa	rpoA_CDS	0.242	48.0463	49.18	-0.0235955	0.496366	0.569527
1910	Pantropical	Diospyros strigosa	rpoC1_CDS	0.242	48.0463	49.02	-0.0202654	0.495125	0.536381
2012	Pantropical	Diospyros tridentata MG049723	rpoA_CDS	0.242	48.0463	49.46	-0.0294232	0.493367	0.594896
2032	Pantropical	Diospyros trisulca MG049724	atpE_CDS	0.242	48.0463	50.52	-0.0514852	0.455926	0.529543
2064	Pantropical	Diospyros trisulca MG049724	rpoA_CDS	0.242	48.0463	49.46	-0.0294232	0.493367	0.594896
2168	Pantropical	Diospyros veillonii MG049727	rpoA_CDS	0.242	48.0463	49.46	-0.0294232	0.493367	0.594896
2324	Pantropical	Diospyros yaouhensis MG049731	rpoA_CDS	0.242	48.0463	49.46	-0.0294232	0.493367	0.594896
22	(Sub) Temperate	Diospyros deyangensis MF288575	petB_CDS	0.241	47.9706	42.38	0.116543	0.407931	0.442149
74	(Sub) Temperate	Diospyros glaucifolia KM504956	petB_CDS	0.241	47.9706	42.51	0.113833	0.414712	0.442149
178	(Sub) Temperate	Diospyros kaki KT223565	petB_CDS	0.241	47.9706	42.51	0.113833	0.414712	0.442149
334	(Sub) Temperate	Diospyros oleifera KM522850	petB_CDS	0.241	47.9706	42.38	0.116543	0.407931	0.442149
660	Pantropical	Diospyros crassiflora MZ274087	rpoA_CDS	0.241	47.9706	49.02	-0.021875	0.499432	0.576216
766	Pantropical	Diospyros eriantha	rpoC1_CDS	0.241	47.9706	48.96	-0.0206243	0.49614	0.533187
1296	Pantropical	Diospyros maclurei MH778101	rps8_CDS	0.24	47.8949	43.33	0.095311	0.538505	0.452725
202	(Sub) Temperate	Diospyros kaki KT223565	rps4_CDS	0.239	47.8191	48.67	-0.0177933	0.495317	0.507227
514	Pantropical	Diospyros calciphila MG049695	rps4_CDS	0.239	47.8191	51.02	-0.0669368	0.488698	0.507227
826	Pantropical	Diospyros erudita MG049697	rps4_CDS	0.239	47.8191	51.02	-0.0669368	0.488698	0.507227
878	Pantropical	Diospyros ferrea MG049698	rps4_CDS	0.239	47.8191	51.02	-0.0669368	0.488698	0.507227
930	Pantropical	Diospyros flavocarpa MG049699	rps4_CDS	0.239	47.8191	51.02	-0.0669368	0.488698	0.507227
982	Pantropical	Diospyros glans MG049701	rps4_CDS	0.239	47.8191	51.02	-0.0669368	0.488698	0.507227
1138	Pantropical	Diospyros impolita MG049702	rps4_CDS	0.239	47.8191	51.02	-0.0669368	0.488698	0.507227
1190	Pantropical	Diospyros inexplorata MG049703	rps4_CDS	0.239	47.8191	51.02	-0.0669368	0.488698	0.507227
1242	Pantropical	Diospyros labillardierei MG049704	rps4_CDS	0.239	47.8191	51.02	-0.0669368	0.488698	0.507227
1306	Pantropical	Diospyros mespiliformis MZ274088	atpI_CDS	0.239	47.8191	45.05	0.0579086	0.465379	0.404212
1346	Pantropical	Diospyros mespiliformis MZ274088	rps4_CDS	0.239	47.8191	50.14	-0.0485341	0.488661	0.485939
1398	Pantropical	Diospyros minimifolia MG049707	rps4_CDS	0.239	47.8191	50.81	-0.0625452	0.488698	0.507227
1462	Pantropical	Diospyros nigrocortex ON881766	atpI_CDS	0.239	47.8191	45.31	0.0524715	0.455499	0.444035
1606	Pantropical	Diospyros pancheri MG049709	rps4_CDS	0.239	47.8191	51.02	-0.0669368	0.488698	0.507227
1658	Pantropical	Diospyros parviflora MG049713	rps4_CDS	0.239	47.8191	51.02	-0.0669368	0.488698	0.507227
1710	Pantropical	Diospyros perplexa MG049717	rps4_CDS	0.239	47.8191	51.25	-0.0717466	0.488698	0.50544
1762	Pantropical	Diospyros pustulata MG049719	rps4_CDS	0.239	47.8191	51.02	-0.0669368	0.488698	0.507227
1814	Pantropical	Diospyros revolutissima MG049721	rps4_CDS	0.239	47.8191	51.02	-0.0669368	0.488698	0.507227
2022	Pantropical	Diospyros tridentata MG049723	rps4_CDS	0.239	47.8191	51.02	-0.0669368	0.488698	0.507227
2074	Pantropical	Diospyros trisulca MG049724	rps4_CDS	0.239	47.8191	51.02	-0.0669368	0.488698	0.507227
2126	Pantropical	Diospyros umbrosa MG049726	rps4_CDS	0.239	47.8191	51.02	-0.0669368	0.488698	0.507227
2178	Pantropical	Diospyros veillonii MG049727	rps4_CDS	0.239	47.8191	51.02	-0.0669368	0.488698	0.507227
2230	Pantropical	Diospyros vieillardii MG049728	rps4_CDS	0.239	47.8191	51.02	-0.0669368	0.488698	0.507227
2334	Pantropical	Diospyros yaouhensis MG049731	rps4_CDS	0.239	47.8191	51.25	-0.0717466	0.488698	0.50544
17	(Sub) Temperate	Diospyros deyangensis MF288575	ndhH_CDS	0.237	47.6675	51.9	-0.0887927	0.498147	0.524818
329	(Sub) Temperate	Diospyros oleifera KM522850	ndhH_CDS	0.237	47.6675	51.9	-0.0887927	0.498147	0.524818
537	Pantropical	Diospyros cathayensis MF288576	ndhH_CDS	0.237	47.6675	52.42	-0.0997016	0.487389	0.571205
1938	Pantropical	Diospyros sutchuensis OK641590	ndhE_CDS	0.237	47.6675	48.6	-0.0195631	0.380234	0.52871
1941	Pantropical	Diospyros sutchuensis OK641590	ndhH_CDS	0.237	47.6675	52.42	-0.0997016	0.487389	0.571205
126	(Sub) Temperate	Diospyros jinzaoshi KM522848	petB_CDS	0.236	47.5916	42.08	0.11581	0.412084	0.450843
230	(Sub) Temperate	Diospyros lotus KM522849	petB_CDS	0.236	47.5916	42.13	0.11476	0.412084	0.450843
282	(Sub) Temperate	Diospyros morrisiana	petB_CDS	0.236	47.5916	42.18	0.113709	0.412084	0.450843
386	(Sub) Temperate	Diospyros virginiana MF288577	petB_CDS	0.236	47.5916	42.51	0.106775	0.412084	0.450843
438	Pantropical	Diospyros blancoi KX426216	petB_CDS	0.236	47.5916	43.22	0.0918563	0.412084	0.472543
763	Pantropical	Diospyros eriantha	rpl22_CDS	0.236	47.5916	48.15	-0.0117334	0.522123	0.460407
1023	Pantropical	Diospyros hainanensis MH778100	rpl22_CDS	0.236	47.5916	48	-0.0085816	0.520004	0.515303
1057	Pantropical	Diospyros hasseltii ON881551	ndhH_CDS	0.236	47.5916	51.96	-0.0917896	0.48744	0.529711
1491	Pantropical	Diospyros nigrocortex ON881766	rpl22_CDS	0.236	47.5916	49.88	-0.0480844	0.524272	0.433667
1907	Pantropical	Diospyros strigosa	rpl22_CDS	0.236	47.5916	48.15	-0.0117334	0.522123	0.460407
1959	Pantropical	Diospyros sutchuensis OK641590	rpl22_CDS	0.236	47.5916	46.58	0.0212556	0.520004	0.457862
98	(Sub) Temperate	Diospyros glaucifolia KM504956	rps4_CDS	0.234	47.4397	48.62	-0.02488	0.492033	0.496137
121	(Sub) Temperate	Diospyros jinzaoshi KM522848	ndhH_CDS	0.234	47.4397	51.74	-0.0906477	0.495627	0.529506
150	(Sub) Temperate	Diospyros jinzaoshi KM522848	rps4_CDS	0.234	47.4397	48.52	-0.022772	0.492033	0.496137
173	(Sub) Temperate	Diospyros kaki KT223565	ndhH_CDS	0.234	47.4397	51.23	-0.0798972	0.5	0.518578
254	(Sub) Temperate	Diospyros lotus KM522849	rps4_CDS	0.234	47.4397	48.62	-0.02488	0.492033	0.496137
410	(Sub) Temperate	Diospyros virginiana MF288577	rps4_CDS	0.234	47.4397	48.52	-0.022772	0.492033	0.496137
462	Pantropical	Diospyros blancoi KX426216	rps4_CDS	0.234	47.4397	49.44	-0.0421651	0.49203	0.49616
618	Pantropical	Diospyros celebica MN885893	rps4_CDS	0.234	47.4397	49.44	-0.0421651	0.49203	0.49616
693	Pantropical	Diospyros dumetorum ON881445	ndhH_CDS	0.234	47.4397	52.27	-0.10182	0.488509	0.541905
774	Pantropical	Diospyros eriantha	rps4_CDS	0.234	47.4397	49.39	-0.0411111	0.493603	0.497656
1034	Pantropical	Diospyros hainanensis MH778100	rps4_CDS	0.234	47.4397	49.65	-0.0465917	0.493603	0.497656
1450	Pantropical	Diospyros nigra MZ929416	rps4_CDS	0.234	47.4397	49.65	-0.0465917	0.493603	0.497656
1502	Pantropical	Diospyros nigrocortex ON881766	rps4_CDS	0.234	47.4397	49.19	-0.0368952	0.493603	0.497656
1525	Pantropical	Diospyros olen MG049708	ndhH_CDS	0.234	47.4397	52.09	-0.0980255	0.489283	0.53123
1554	Pantropical	Diospyros olen MG049708	rps4_CDS	0.234	47.4397	49.65	-0.0465917	0.493603	0.497656
1918	Pantropical	Diospyros strigosa	rps4_CDS	0.234	47.4397	49.39	-0.0411111	0.493603	0.497656
1970	Pantropical	Diospyros sutchuensis OK641590	rps4_CDS	0.234	47.4397	49.92	-0.0522832	0.493603	0.497656
2253	Pantropical	Diospyros xishuangbannaensis ON881559	ndhH_CDS	0.234	47.4397	52.07	-0.0976039	0.492874	0.519655
2282	Pantropical	Diospyros xishuangbannaensis ON881559	rps4_CDS	0.234	47.4397	49.34	-0.0400571	0.492033	0.496137
69	(Sub) Temperate	Diospyros glaucifolia KM504956	ndhH_CDS	0.232	47.2877	51.34	-0.085695	0.498318	0.51233
225	(Sub) Temperate	Diospyros lotus KM522849	ndhH_CDS	0.232	47.2877	51.34	-0.085695	0.498318	0.51233
277	(Sub) Temperate	Diospyros morrisiana	ndhH_CDS	0.232	47.2877	51.44	-0.0878097	0.49559	0.513277
433	Pantropical	Diospyros blancoi KX426216	ndhH_CDS	0.232	47.2877	51.29	-0.0846376	0.492018	0.52701
589	Pantropical	Diospyros celebica MN885893	ndhH_CDS	0.232	47.2877	51.22	-0.0831573	0.486816	0.548656
719	Pantropical	Diospyros dumetorum ON881445	rps18_CDS	0.232	47.2877	33.92	0.282688	0.465635	0.614812
745	Pantropical	Diospyros eriantha	ndhH_CDS	0.232	47.2877	52.03	-0.100287	0.487635	0.536876
1837	Pantropical	Diospyros rhombifolia MF288578	ndhH_CDS	0.232	47.2877	52.23	-0.104516	0.486771	0.57065
1889	Pantropical	Diospyros strigosa	ndhH_CDS	0.232	47.2877	51.94	-0.0983833	0.487635	0.537769
490	Pantropical	Diospyros calciphila MG049695	petB_CDS	0.231	47.2116	41.98	0.110812	0.409536	0.481812
854	Pantropical	Diospyros ferrea MG049698	petB_CDS	0.231	47.2116	42.19	0.106364	0.409536	0.481812
906	Pantropical	Diospyros flavocarpa MG049699	petB_CDS	0.231	47.2116	42.19	0.106364	0.409536	0.481812
958	Pantropical	Diospyros glans MG049701	petB_CDS	0.231	47.2116	42.19	0.106364	0.409536	0.481812
1114	Pantropical	Diospyros impolita MG049702	petB_CDS	0.231	47.2116	42.19	0.106364	0.409536	0.481812
1166	Pantropical	Diospyros inexplorata MG049703	petB_CDS	0.231	47.2116	41.98	0.110812	0.409536	0.481812
1218	Pantropical	Diospyros labillardierei MG049704	petB_CDS	0.231	47.2116	42.19	0.106364	0.409536	0.481812
1374	Pantropical	Diospyros minimifolia MG049707	petB_CDS	0.231	47.2116	42.19	0.106364	0.409536	0.481812
1582	Pantropical	Diospyros pancheri MG049709	petB_CDS	0.231	47.2116	41.98	0.110812	0.409536	0.481812
1634	Pantropical	Diospyros parviflora MG049713	petB_CDS	0.231	47.2116	42.19	0.106364	0.409536	0.481812
1686	Pantropical	Diospyros perplexa MG049717	petB_CDS	0.231	47.2116	41.98	0.110812	0.409536	0.481812
1790	Pantropical	Diospyros revolutissima MG049721	petB_CDS	0.231	47.2116	42.19	0.106364	0.409536	0.481812
1998	Pantropical	Diospyros tridentata MG049723	petB_CDS	0.231	47.2116	42.19	0.106364	0.409536	0.481812
2050	Pantropical	Diospyros trisulca MG049724	petB_CDS	0.231	47.2116	42.19	0.106364	0.409536	0.481812
2102	Pantropical	Diospyros umbrosa MG049726	petB_CDS	0.231	47.2116	42.19	0.106364	0.409536	0.481812
2154	Pantropical	Diospyros veillonii MG049727	petB_CDS	0.231	47.2116	42.19	0.106364	0.409536	0.481812
2206	Pantropical	Diospyros vieillardii MG049728	petB_CDS	0.231	47.2116	42.19	0.106364	0.409536	0.481812
2310	Pantropical	Diospyros yaouhensis MG049731	petB_CDS	0.231	47.2116	41.98	0.110812	0.409536	0.481812
139	(Sub) Temperate	Diospyros jinzaoshi KM522848	rpl22_CDS	0.23	47.1355	49.71	-0.0546182	0.51323	0.468468
413	(Sub) Temperate	Diospyros virginiana MF288577	ycf1_CDS	0.23	47.1355	47.14	-9.45462e-05	0.525175	0.495858
722	Pantropical	Diospyros dumetorum ON881445	rps4_CDS	0.23	47.1355	48.56	-0.0302204	0.493537	0.486385
1075	Pantropical	Diospyros hasseltii ON881551	rpl22_CDS	0.23	47.1355	48.15	-0.0215221	0.517554	0.473142
49	(Sub) Temperate	Diospyros deyangensis MF288575	ycf1_CDS	0.229	47.0594	47.21	-0.00319951	0.527826	0.502293
205	(Sub) Temperate	Diospyros kaki KT223565	ycf1_CDS	0.229	47.0594	47.06	-1.20538e-05	0.526285	0.49525
257	(Sub) Temperate	Diospyros lotus KM522849	ycf1_CDS	0.229	47.0594	47.08	-0.000437048	0.526529	0.499387
361	(Sub) Temperate	Diospyros oleifera KM522850	ycf1_CDS	0.229	47.0594	47.19	-0.00277452	0.528031	0.503372
673	Pantropical	Diospyros crassiflora MZ274087	ycf1_CDS	0.229	47.0594	46.7	0.00763785	0.524535	0.511777
1421	Pantropical	Diospyros nigra MZ929416	ndhH_CDS	0.229	47.0594	51.33	-0.0907484	0.489516	0.530679
1473	Pantropical	Diospyros nigrocortex ON881766	ndhH_CDS	0.229	47.0594	51.72	-0.0990358	0.489516	0.531749
46	(Sub) Temperate	Diospyros deyangensis MF288575	rps4_CDS	0.228	46.9833	48.03	-0.0222782	0.495379	0.484359
101	(Sub) Temperate	Diospyros glaucifolia KM504956	ycf1_CDS	0.228	46.9833	47	-0.000355519	0.527053	0.500308
153	(Sub) Temperate	Diospyros jinzaoshi KM522848	ycf1_CDS	0.228	46.9833	46.99	-0.000142677	0.526621	0.497541
269	(Sub) Temperate	Diospyros morrisiana	clpP_CDS	0.228	46.9833	53.67	-0.142321	0.492505	0.457521
306	(Sub) Temperate	Diospyros morrisiana	rps4_CDS	0.228	46.9833	47.94	-0.0203626	0.48874	0.506863
358	(Sub) Temperate	Diospyros oleifera KM522850	rps4_CDS	0.228	46.9833	48.03	-0.0222782	0.495379	0.484359
425	Pantropical	Diospyros blancoi KX426216	clpP_CDS	0.228	46.9833	53.15	-0.131253	0.492505	0.457521
465	Pantropical	Diospyros blancoi KX426216	ycf1_CDS	0.228	46.9833	46.44	0.0115636	0.52706	0.502781
477	Pantropical	Diospyros calciphila MG049695	clpP_CDS	0.228	46.9833	53.44	-0.137426	0.492505	0.457521
566	Pantropical	Diospyros cathayensis MF288576	rps4_CDS	0.228	46.9833	49.79	-0.0597383	0.496875	0.486125
581	Pantropical	Diospyros celebica MN885893	clpP_CDS	0.228	46.9833	53.15	-0.131253	0.492505	0.457521
633	Pantropical	Diospyros crassiflora MZ274087	clpP_CDS	0.228	46.9833	53.9	-0.147216	0.499572	0.43331
670	Pantropical	Diospyros crassiflora MZ274087	rps4_CDS	0.228	46.9833	48.93	-0.0414339	0.49031	0.506863
685	Pantropical	Diospyros dumetorum ON881445	clpP_CDS	0.228	46.9833	52.95	-0.126996	0.492505	0.43331
737	Pantropical	Diospyros eriantha	clpP_CDS	0.228	46.9833	52.95	-0.126996	0.492505	0.43331
789	Pantropical	Diospyros erudita MG049697	clpP_CDS	0.228	46.9833	53.44	-0.137426	0.492505	0.457521
841	Pantropical	Diospyros ferrea MG049698	clpP_CDS	0.228	46.9833	53.73	-0.143598	0.492505	0.457521
893	Pantropical	Diospyros flavocarpa MG049699	clpP_CDS	0.228	46.9833	53.44	-0.137426	0.492505	0.457521
945	Pantropical	Diospyros glans MG049701	clpP_CDS	0.228	46.9833	53.44	-0.137426	0.492505	0.457521
1049	Pantropical	Diospyros hasseltii ON881551	clpP_CDS	0.228	46.9833	53.15	-0.131253	0.492505	0.457521
1086	Pantropical	Diospyros hasseltii ON881551	rps4_CDS	0.228	46.9833	48.84	-0.0395184	0.491873	0.509777
1101	Pantropical	Diospyros impolita MG049702	clpP_CDS	0.228	46.9833	53.44	-0.137426	0.492505	0.457521
1153	Pantropical	Diospyros inexplorata MG049703	clpP_CDS	0.228	46.9833	53.44	-0.137426	0.492505	0.457521
1205	Pantropical	Diospyros labillardierei MG049704	clpP_CDS	0.228	46.9833	53.44	-0.137426	0.492505	0.457521
1294	Pantropical	Diospyros maclurei MH778101	rps4_CDS	0.228	46.9833	49.11	-0.0452651	0.495301	0.486385
1361	Pantropical	Diospyros minimifolia MG049707	clpP_CDS	0.228	46.9833	53.44	-0.137426	0.492505	0.457521
1505	Pantropical	Diospyros nigrocortex ON881766	ycf1_CDS	0.228	46.9833	46.43	0.0117765	0.526845	0.509991
1569	Pantropical	Diospyros pancheri MG049709	clpP_CDS	0.228	46.9833	53.44	-0.137426	0.492505	0.457521
1621	Pantropical	Diospyros parviflora MG049713	clpP_CDS	0.228	46.9833	53.44	-0.137426	0.492505	0.457521
1673	Pantropical	Diospyros perplexa MG049717	clpP_CDS	0.228	46.9833	53.44	-0.137426	0.492505	0.457521
1725	Pantropical	Diospyros pustulata MG049719	clpP_CDS	0.228	46.9833	53.44	-0.137426	0.492505	0.457521
1777	Pantropical	Diospyros revolutissima MG049721	clpP_CDS	0.228	46.9833	53.44	-0.137426	0.492505	0.457521
1881	Pantropical	Diospyros strigosa	clpP_CDS	0.228	46.9833	52.95	-0.126996	0.492505	0.43331
1985	Pantropical	Diospyros tridentata MG049723	clpP_CDS	0.228	46.9833	53.44	-0.137426	0.492505	0.457521
2037	Pantropical	Diospyros trisulca MG049724	clpP_CDS	0.228	46.9833	53.44	-0.137426	0.492505	0.457521
2141	Pantropical	Diospyros veillonii MG049727	clpP_CDS	0.228	46.9833	53.44	-0.137426	0.492505	0.457521
2193	Pantropical	Diospyros vieillardii MG049728	clpP_CDS	0.228	46.9833	53.44	-0.137426	0.492505	0.457521
2245	Pantropical	Diospyros xishuangbannaensis ON881559	clpP_CDS	0.228	46.9833	52.83	-0.124442	0.496253	0.453881
2297	Pantropical	Diospyros yaouhensis MG049731	clpP_CDS	0.228	46.9833	53.44	-0.137426	0.492505	0.457521
66	(Sub) Temperate	Diospyros glaucifolia KM504956	ndhE_CDS	0.227	46.9071	46.82	0.00185764	0.403561	0.502384
222	(Sub) Temperate	Diospyros lotus KM522849	ndhE_CDS	0.227	46.9071	46.82	0.00185764	0.403561	0.502384
274	(Sub) Temperate	Diospyros morrisiana	ndhE_CDS	0.227	46.9071	47.33	-0.00901491	0.403561	0.548711
309	(Sub) Temperate	Diospyros morrisiana	ycf1_CDS	0.227	46.9071	47.24	-0.00709622	0.527547	0.508344
742	Pantropical	Diospyros eriantha	ndhE_CDS	0.227	46.9071	46.33	0.0123038	0.389579	0.548711
1002	Pantropical	Diospyros hainanensis MH778100	ndhE_CDS	0.227	46.9071	46.53	0.00804007	0.389579	0.593287
1317	Pantropical	Diospyros mespiliformis MZ274088	ndhH_CDS	0.227	46.9071	50.72	-0.0812854	0.488734	0.536849
1886	Pantropical	Diospyros strigosa	ndhE_CDS	0.227	46.9071	46.33	0.0123038	0.389579	0.548711
2285	Pantropical	Diospyros xishuangbannaensis ON881559	ycf1_CDS	0.227	46.9071	46.54	0.00782688	0.525965	0.502623
542	Pantropical	Diospyros cathayensis MF288576	petB_CDS	0.226	46.831	41.73	0.108923	0.406973	0.469127
594	Pantropical	Diospyros celebica MN885893	petB_CDS	0.226	46.831	41.77	0.108069	0.413624	0.469127
641	Pantropical	Diospyros crassiflora MZ274087	ndhH_CDS	0.226	46.831	50.67	-0.0819767	0.490531	0.535384
646	Pantropical	Diospyros crassiflora MZ274087	petB_CDS	0.226	46.831	41.64	0.110845	0.413624	0.49163
777	Pantropical	Diospyros eriantha	ycf1_CDS	0.226	46.831	46.42	0.00877526	0.524756	0.508217
802	Pantropical	Diospyros erudita MG049697	petB_CDS	0.226	46.831	42.06	0.101876	0.406973	0.49163
849	Pantropical	Diospyros ferrea MG049698	ndhH_CDS	0.226	46.831	50.98	-0.0885962	0.491382	0.536457
1005	Pantropical	Diospyros hainanensis MH778100	ndhH_CDS	0.226	46.831	51.02	-0.0894504	0.491382	0.536457
1010	Pantropical	Diospyros hainanensis MH778100	petB_CDS	0.226	46.831	41.77	0.108069	0.413624	0.469127
1062	Pantropical	Diospyros hasseltii ON881551	petB_CDS	0.226	46.831	41.56	0.112553	0.413624	0.469127
1089	Pantropical	Diospyros hasseltii ON881551	ycf1_CDS	0.226	46.831	46.52	0.00663992	0.525077	0.502951
1265	Pantropical	Diospyros maclurei MH778101	ndhH_CDS	0.226	46.831	50.97	-0.0883827	0.491382	0.537525
1270	Pantropical	Diospyros maclurei MH778101	petB_CDS	0.226	46.831	41.91	0.105079	0.413624	0.467375
1322	Pantropical	Diospyros mespiliformis MZ274088	petB_CDS	0.226	46.831	41.77	0.108069	0.413624	0.469127
1426	Pantropical	Diospyros nigra MZ929416	petB_CDS	0.226	46.831	41.77	0.108069	0.413624	0.469127
1478	Pantropical	Diospyros nigrocortex ON881766	petB_CDS	0.226	46.831	41.77	0.108069	0.413624	0.469127
1530	Pantropical	Diospyros olen MG049708	petB_CDS	0.226	46.831	41.64	0.110845	0.406973	0.49163
1557	Pantropical	Diospyros olen MG049708	ycf1_CDS	0.226	46.831	46.5	0.00706699	0.523299	0.512678
1738	Pantropical	Diospyros pustulata MG049719	petB_CDS	0.226	46.831	42.06	0.101876	0.406973	0.49163
1842	Pantropical	Diospyros rhombifolia MF288578	petB_CDS	0.226	46.831	41.73	0.108923	0.406973	0.469127
70	(Sub) Temperate	Diospyros glaucifolia KM504956	ndhI_CDS	0.225	46.7548	42.17	0.0980596	0.470456	0.449983
226	(Sub) Temperate	Diospyros lotus KM522849	ndhI_CDS	0.225	46.7548	42.17	0.0980596	0.470456	0.449983
621	Pantropical	Diospyros celebica MN885893	ycf1_CDS	0.225	46.7548	46.17	0.0125068	0.527762	0.504062
725	Pantropical	Diospyros dumetorum ON881445	ycf1_CDS	0.225	46.7548	46.23	0.0112235	0.52751	0.510931
985	Pantropical	Diospyros glans MG049701	ycf1_CDS	0.225	46.7548	46.33	0.00908465	0.526503	0.506223
1349	Pantropical	Diospyros mespiliformis MZ274088	ycf1_CDS	0.225	46.7548	46.26	0.0105818	0.526311	0.503446
1453	Pantropical	Diospyros nigra MZ929416	ycf1_CDS	0.225	46.7548	46.67	0.00181266	0.524475	0.507922
1474	Pantropical	Diospyros nigrocortex ON881766	ndhI_CDS	0.225	46.7548	44.01	0.0587053	0.478669	0.449983
1921	Pantropical	Diospyros strigosa	ycf1_CDS	0.225	46.7548	46.38	0.00801524	0.52494	0.50917
2129	Pantropical	Diospyros umbrosa MG049726	ycf1_CDS	0.225	46.7548	46.34	0.00887077	0.526149	0.504836
2337	Pantropical	Diospyros yaouhensis MG049731	ycf1_CDS	0.225	46.7548	46.36	0.008443	0.525992	0.505142
381	(Sub) Temperate	Diospyros virginiana MF288577	ndhH_CDS	0.224	46.6785	51.27	-0.0983637	0.496774	0.551678
517	Pantropical	Diospyros calciphila MG049695	ycf1_CDS	0.224	46.6785	46.22	0.0098231	0.525977	0.506879
829	Pantropical	Diospyros erudita MG049697	ycf1_CDS	0.224	46.6785	46.19	0.0104658	0.525931	0.507056
881	Pantropical	Diospyros ferrea MG049698	ycf1_CDS	0.224	46.6785	46.34	0.00725232	0.525226	0.510505
933	Pantropical	Diospyros flavocarpa MG049699	ycf1_CDS	0.224	46.6785	46.24	0.00939463	0.526513	0.506099
1141	Pantropical	Diospyros impolita MG049702	ycf1_CDS	0.224	46.6785	46.31	0.00789501	0.526868	0.50547
1193	Pantropical	Diospyros inexplorata MG049703	ycf1_CDS	0.224	46.6785	46.22	0.0098231	0.525977	0.506879
1245	Pantropical	Diospyros labillardierei MG049704	ycf1_CDS	0.224	46.6785	46.19	0.0104658	0.52665	0.50455
1401	Pantropical	Diospyros minimifolia MG049707	ycf1_CDS	0.224	46.6785	46.21	0.0100373	0.525729	0.504547
1609	Pantropical	Diospyros pancheri MG049709	ycf1_CDS	0.224	46.6785	46.21	0.0100373	0.525794	0.507047
1713	Pantropical	Diospyros perplexa MG049717	ycf1_CDS	0.224	46.6785	46.31	0.00789501	0.526361	0.504538
1765	Pantropical	Diospyros pustulata MG049719	ycf1_CDS	0.224	46.6785	46.24	0.00939463	0.525729	0.506897
1817	Pantropical	Diospyros revolutissima MG049721	ycf1_CDS	0.224	46.6785	46.25	0.0091804	0.526285	0.505945
1866	Pantropical	Diospyros rhombifolia MF288578	rps4_CDS	0.224	46.6785	48.75	-0.0443774	0.496842	0.474216
1869	Pantropical	Diospyros rhombifolia MF288578	ycf1_CDS	0.224	46.6785	46.5	0.00382462	0.5258	0.507659
1973	Pantropical	Diospyros sutchuensis OK641590	ycf1_CDS	0.224	46.6785	46.62	0.00125384	0.525181	0.509522
2025	Pantropical	Diospyros tridentata MG049723	ycf1_CDS	0.224	46.6785	46.34	0.00725232	0.525592	0.503595
2077	Pantropical	Diospyros trisulca MG049724	ycf1_CDS	0.224	46.6785	46.2	0.0102516	0.52512	0.505464
2181	Pantropical	Diospyros veillonii MG049727	ycf1_CDS	0.224	46.6785	46.12	0.0119654	0.526513	0.503442
9	(Sub) Temperate	Diospyros deyangensis MF288575	clpP_CDS	0.223	46.6023	53.15	-0.140502	0.49612	0.443373
35	(Sub) Temperate	Diospyros deyangensis MF288575	rpl22_CDS	0.223	46.6023	47.33	-0.0156154	0.515302	0.479548
61	(Sub) Temperate	Diospyros glaucifolia KM504956	clpP_CDS	0.223	46.6023	53.15	-0.140502	0.49612	0.443373
87	(Sub) Temperate	Diospyros glaucifolia KM504956	rpl22_CDS	0.223	46.6023	50.09	-0.07484	0.510848	0.484519
113	(Sub) Temperate	Diospyros jinzaoshi KM522848	clpP_CDS	0.223	46.6023	53.15	-0.140502	0.49612	0.443373
165	(Sub) Temperate	Diospyros kaki KT223565	clpP_CDS	0.223	46.6023	53.15	-0.140502	0.49612	0.443373
191	(Sub) Temperate	Diospyros kaki KT223565	rpl22_CDS	0.223	46.6023	47.33	-0.0156154	0.515302	0.479548
217	(Sub) Temperate	Diospyros lotus KM522849	clpP_CDS	0.223	46.6023	53.15	-0.140502	0.49612	0.443373
243	(Sub) Temperate	Diospyros lotus KM522849	rpl22_CDS	0.223	46.6023	50.09	-0.07484	0.510848	0.484519
321	(Sub) Temperate	Diospyros oleifera KM522850	clpP_CDS	0.223	46.6023	53.15	-0.140502	0.49612	0.443373
347	(Sub) Temperate	Diospyros oleifera KM522850	rpl22_CDS	0.223	46.6023	47.33	-0.0156154	0.515302	0.479548
373	(Sub) Temperate	Diospyros virginiana MF288577	clpP_CDS	0.223	46.6023	53.15	-0.140502	0.49612	0.443373
399	(Sub) Temperate	Diospyros virginiana MF288577	rpl22_CDS	0.223	46.6023	47.36	-0.0162591	0.517405	0.512372
485	Pantropical	Diospyros calciphila MG049695	ndhH_CDS	0.223	46.6023	50.74	-0.0887878	0.493235	0.5301
503	Pantropical	Diospyros calciphila MG049695	rpl22_CDS	0.223	46.6023	47.46	-0.018405	0.515164	0.488969
529	Pantropical	Diospyros cathayensis MF288576	clpP_CDS	0.223	46.6023	53.15	-0.140502	0.49612	0.443373
797	Pantropical	Diospyros erudita MG049697	ndhH_CDS	0.223	46.6023	50.74	-0.0887878	0.493235	0.5301
867	Pantropical	Diospyros ferrea MG049698	rpl22_CDS	0.223	46.6023	48.18	-0.0338548	0.515194	0.488867
901	Pantropical	Diospyros flavocarpa MG049699	ndhH_CDS	0.223	46.6023	50.74	-0.0887878	0.493235	0.5301
919	Pantropical	Diospyros flavocarpa MG049699	rpl22_CDS	0.223	46.6023	47.46	-0.018405	0.515164	0.488969
953	Pantropical	Diospyros glans MG049701	ndhH_CDS	0.223	46.6023	50.74	-0.0887878	0.493235	0.5301
971	Pantropical	Diospyros glans MG049701	rpl22_CDS	0.223	46.6023	47.46	-0.018405	0.515164	0.488969
997	Pantropical	Diospyros hainanensis MH778100	clpP_CDS	0.223	46.6023	53.15	-0.140502	0.49612	0.443373
1037	Pantropical	Diospyros hainanensis MH778100	ycf1_CDS	0.223	46.6023	46.3	0.00648652	0.525272	0.511299
1109	Pantropical	Diospyros impolita MG049702	ndhH_CDS	0.223	46.6023	50.74	-0.0887878	0.493235	0.5301
1127	Pantropical	Diospyros impolita MG049702	rpl22_CDS	0.223	46.6023	47.46	-0.018405	0.515164	0.488969
1161	Pantropical	Diospyros inexplorata MG049703	ndhH_CDS	0.223	46.6023	50.74	-0.0887878	0.493235	0.5301
1179	Pantropical	Diospyros inexplorata MG049703	rpl22_CDS	0.223	46.6023	47.46	-0.018405	0.515164	0.488969
1213	Pantropical	Diospyros labillardierei MG049704	ndhH_CDS	0.223	46.6023	50.74	-0.0887878	0.493235	0.5301
1231	Pantropical	Diospyros labillardierei MG049704	rpl22_CDS	0.223	46.6023	47.46	-0.018405	0.515164	0.488969
1257	Pantropical	Diospyros maclurei MH778101	clpP_CDS	0.223	46.6023	53.15	-0.140502	0.49612	0.443373
1283	Pantropical	Diospyros maclurei MH778101	rpl22_CDS	0.223	46.6023	47.37	-0.0164737	0.519607	0.453453
1309	Pantropical	Diospyros mespiliformis MZ274088	clpP_CDS	0.223	46.6023	52.08	-0.117542	0.489102	0.467949
1335	Pantropical	Diospyros mespiliformis MZ274088	rpl22_CDS	0.223	46.6023	47.47	-0.0186195	0.528277	0.453884
1369	Pantropical	Diospyros minimifolia MG049707	ndhH_CDS	0.223	46.6023	50.74	-0.0887878	0.493235	0.5301
1387	Pantropical	Diospyros minimifolia MG049707	rpl22_CDS	0.223	46.6023	47.46	-0.018405	0.515164	0.488969
1413	Pantropical	Diospyros nigra MZ929416	clpP_CDS	0.223	46.6023	53.15	-0.140502	0.49612	0.443373
1517	Pantropical	Diospyros olen MG049708	clpP_CDS	0.223	46.6023	53.15	-0.140502	0.49612	0.443373
1577	Pantropical	Diospyros pancheri MG049709	ndhH_CDS	0.223	46.6023	50.74	-0.0887878	0.493235	0.5301
1595	Pantropical	Diospyros pancheri MG049709	rpl22_CDS	0.223	46.6023	47.46	-0.018405	0.515164	0.488969
1629	Pantropical	Diospyros parviflora MG049713	ndhH_CDS	0.223	46.6023	50.74	-0.0887878	0.493235	0.5301
1647	Pantropical	Diospyros parviflora MG049713	rpl22_CDS	0.223	46.6023	47.46	-0.018405	0.515164	0.488969
1681	Pantropical	Diospyros perplexa MG049717	ndhH_CDS	0.223	46.6023	50.74	-0.0887878	0.493235	0.5301
1699	Pantropical	Diospyros perplexa MG049717	rpl22_CDS	0.223	46.6023	47.46	-0.018405	0.515164	0.488969
1733	Pantropical	Diospyros pustulata MG049719	ndhH_CDS	0.223	46.6023	50.74	-0.0887878	0.493235	0.5301
1751	Pantropical	Diospyros pustulata MG049719	rpl22_CDS	0.223	46.6023	47.46	-0.018405	0.515164	0.488969
1785	Pantropical	Diospyros revolutissima MG049721	ndhH_CDS	0.223	46.6023	50.74	-0.0887878	0.493235	0.5301
1803	Pantropical	Diospyros revolutissima MG049721	rpl22_CDS	0.223	46.6023	47.46	-0.018405	0.515164	0.488969
1829	Pantropical	Diospyros rhombifolia MF288578	clpP_CDS	0.223	46.6023	53.15	-0.140502	0.49612	0.443373
1933	Pantropical	Diospyros sutchuensis OK641590	clpP_CDS	0.223	46.6023	53.15	-0.140502	0.49612	0.443373
1993	Pantropical	Diospyros tridentata MG049723	ndhH_CDS	0.223	46.6023	50.74	-0.0887878	0.493235	0.5301
2011	Pantropical	Diospyros tridentata MG049723	rpl22_CDS	0.223	46.6023	47.46	-0.018405	0.515164	0.488969
2045	Pantropical	Diospyros trisulca MG049724	ndhH_CDS	0.223	46.6023	50.74	-0.0887878	0.493235	0.5301
2063	Pantropical	Diospyros trisulca MG049724	rpl22_CDS	0.223	46.6023	47.46	-0.018405	0.515164	0.519344
2089	Pantropical	Diospyros umbrosa MG049726	clpP_CDS	0.223	46.6023	53.44	-0.146725	0.489102	0.467949
2097	Pantropical	Diospyros umbrosa MG049726	ndhH_CDS	0.223	46.6023	50.74	-0.0887878	0.493235	0.5301
2115	Pantropical	Diospyros umbrosa MG049726	rpl22_CDS	0.223	46.6023	47.84	-0.0265591	0.515164	0.491481
2149	Pantropical	Diospyros veillonii MG049727	ndhH_CDS	0.223	46.6023	50.74	-0.0887878	0.493235	0.5301
2167	Pantropical	Diospyros veillonii MG049727	rpl22_CDS	0.223	46.6023	47.46	-0.018405	0.515164	0.488969
2201	Pantropical	Diospyros vieillardii MG049728	ndhH_CDS	0.223	46.6023	50.74	-0.0887878	0.493235	0.5301
2219	Pantropical	Diospyros vieillardii MG049728	rpl22_CDS	0.223	46.6023	46.83	-0.00488631	0.513012	0.486603
2233	Pantropical	Diospyros vieillardii MG049728	ycf1_CDS	0.223	46.6023	46	0.012924	0.527807	0.501416
2305	Pantropical	Diospyros yaouhensis MG049731	ndhH_CDS	0.223	46.6023	50.74	-0.0887878	0.493235	0.5301
2323	Pantropical	Diospyros yaouhensis MG049731	rpl22_CDS	0.223	46.6023	47.46	-0.018405	0.515164	0.488969
43	(Sub) Temperate	Diospyros deyangensis MF288575	rps18_CDS	0.222	46.526	33.57	0.278468	0.472317	0.597099
199	(Sub) Temperate	Diospyros kaki KT223565	rps18_CDS	0.222	46.526	33.57	0.278468	0.472317	0.597099
303	(Sub) Temperate	Diospyros morrisiana	rps18_CDS	0.222	46.526	33.57	0.278468	0.472317	0.597099
355	(Sub) Temperate	Diospyros oleifera KM522850	rps18_CDS	0.222	46.526	33.57	0.278468	0.472317	0.597099
366	(Sub) Temperate	Diospyros virginiana MF288577	atpA_CDS	0.222	46.526	44.42	0.0452656	0.461563	0.503178
407	(Sub) Temperate	Diospyros virginiana MF288577	rps18_CDS	0.222	46.526	33.57	0.278468	0.472317	0.597099
418	Pantropical	Diospyros blancoi KX426216	atpA_CDS	0.222	46.526	44.84	0.0362384	0.46158	0.503009
459	Pantropical	Diospyros blancoi KX426216	rps18_CDS	0.222	46.526	33.47	0.280618	0.475468	0.600071
511	Pantropical	Diospyros calciphila MG049695	rps18_CDS	0.222	46.526	35.66	0.233547	0.472317	0.597099
563	Pantropical	Diospyros cathayensis MF288576	rps18_CDS	0.222	46.526	33.57	0.278468	0.472317	0.597099
569	Pantropical	Diospyros cathayensis MF288576	ycf1_CDS	0.222	46.526	46.05	0.0102315	0.526038	0.503788
615	Pantropical	Diospyros celebica MN885893	rps18_CDS	0.222	46.526	33.47	0.280618	0.475468	0.600071
667	Pantropical	Diospyros crassiflora MZ274087	rps18_CDS	0.222	46.526	33.57	0.278468	0.472317	0.597099
771	Pantropical	Diospyros eriantha	rps18_CDS	0.222	46.526	33.57	0.278468	0.472317	0.597099
823	Pantropical	Diospyros erudita MG049697	rps18_CDS	0.222	46.526	35.66	0.233547	0.472317	0.597099
875	Pantropical	Diospyros ferrea MG049698	rps18_CDS	0.222	46.526	35.66	0.233547	0.472317	0.597099
927	Pantropical	Diospyros flavocarpa MG049699	rps18_CDS	0.222	46.526	35.66	0.233547	0.472317	0.597099
979	Pantropical	Diospyros glans MG049701	rps18_CDS	0.222	46.526	35.66	0.233547	0.472317	0.597099
1031	Pantropical	Diospyros hainanensis MH778100	rps18_CDS	0.222	46.526	33.83	0.27288	0.475468	0.597063
1083	Pantropical	Diospyros hasseltii ON881551	rps18_CDS	0.222	46.526	33.57	0.278468	0.472317	0.597099
1135	Pantropical	Diospyros impolita MG049702	rps18_CDS	0.222	46.526	35.66	0.233547	0.472317	0.597099
1187	Pantropical	Diospyros inexplorata MG049703	rps18_CDS	0.222	46.526	35.66	0.233547	0.472317	0.597099
1239	Pantropical	Diospyros labillardierei MG049704	rps18_CDS	0.222	46.526	35.66	0.233547	0.472317	0.597099
1250	Pantropical	Diospyros maclurei MH778101	atpA_CDS	0.222	46.526	44.8	0.0370981	0.46158	0.503009
1291	Pantropical	Diospyros maclurei MH778101	rps18_CDS	0.222	46.526	33.47	0.280618	0.475468	0.600071
1343	Pantropical	Diospyros mespiliformis MZ274088	rps18_CDS	0.222	46.526	33.43	0.281477	0.475468	0.600071
1395	Pantropical	Diospyros minimifolia MG049707	rps18_CDS	0.222	46.526	35.66	0.233547	0.472317	0.597099
1447	Pantropical	Diospyros nigra MZ929416	rps18_CDS	0.222	46.526	33.57	0.278468	0.472317	0.597099
1499	Pantropical	Diospyros nigrocortex ON881766	rps18_CDS	0.222	46.526	33.4	0.282122	0.465943	0.59083
1551	Pantropical	Diospyros olen MG049708	rps18_CDS	0.222	46.526	33.57	0.278468	0.472317	0.597099
1603	Pantropical	Diospyros pancheri MG049709	rps18_CDS	0.222	46.526	35.66	0.233547	0.472317	0.597099
1655	Pantropical	Diospyros parviflora MG049713	rps18_CDS	0.222	46.526	35.66	0.233547	0.472317	0.597099
1707	Pantropical	Diospyros perplexa MG049717	rps18_CDS	0.222	46.526	35.66	0.233547	0.472317	0.597099
1759	Pantropical	Diospyros pustulata MG049719	rps18_CDS	0.222	46.526	35.66	0.233547	0.472317	0.597099
1811	Pantropical	Diospyros revolutissima MG049721	rps18_CDS	0.222	46.526	35.66	0.233547	0.472317	0.597099
1863	Pantropical	Diospyros rhombifolia MF288578	rps18_CDS	0.222	46.526	33.57	0.278468	0.472317	0.597099
1915	Pantropical	Diospyros strigosa	rps18_CDS	0.222	46.526	33.57	0.278468	0.472317	0.597099
1967	Pantropical	Diospyros sutchuensis OK641590	rps18_CDS	0.222	46.526	33.57	0.278468	0.472317	0.597099
2019	Pantropical	Diospyros tridentata MG049723	rps18_CDS	0.222	46.526	35.66	0.233547	0.472317	0.597099
2071	Pantropical	Diospyros trisulca MG049724	rps18_CDS	0.222	46.526	35.66	0.233547	0.472317	0.597099
2123	Pantropical	Diospyros umbrosa MG049726	rps18_CDS	0.222	46.526	35.66	0.233547	0.472317	0.597099
2175	Pantropical	Diospyros veillonii MG049727	rps18_CDS	0.222	46.526	35.66	0.233547	0.472317	0.597099
2227	Pantropical	Diospyros vieillardii MG049728	rps18_CDS	0.222	46.526	35.66	0.233547	0.472317	0.597099
2279	Pantropical	Diospyros xishuangbannaensis ON881559	rps18_CDS	0.222	46.526	33.08	0.289	0.475234	0.600351
2331	Pantropical	Diospyros yaouhensis MG049731	rps18_CDS	0.222	46.526	35.66	0.233547	0.472317	0.597099
659	Pantropical	Diospyros crassiflora MZ274087	rpl22_CDS	0.221	46.4498	46.41	0.000855919	0.517248	0.486306
698	Pantropical	Diospyros dumetorum ON881445	petB_CDS	0.221	46.4498	41.43	0.108069	0.411053	0.478926
1946	Pantropical	Diospyros sutchuensis OK641590	petB_CDS	0.221	46.4498	41.28	0.111298	0.411053	0.455601
2238	Pantropical	Diospyros xishuangbannaensis ON881559	atpA_CDS	0.22	46.3735	44.93	0.0311271	0.465482	0.498396
2243	Pantropical	Diospyros xishuangbannaensis ON881559	ccsA_CDS	0.22	46.3735	48.45	-0.0447784	0.507943	0.47409
382	(Sub) Temperate	Diospyros virginiana MF288577	ndhI_CDS	0.219	46.2972	42.42	0.0837454	0.467018	0.491074
434	Pantropical	Diospyros blancoi KX426216	ndhI_CDS	0.219	46.2972	42.68	0.0781295	0.475177	0.491074
642	Pantropical	Diospyros crassiflora MZ274087	ndhI_CDS	0.219	46.2972	41.67	0.0999451	0.467018	0.491074
1006	Pantropical	Diospyros hainanensis MH778100	ndhI_CDS	0.219	46.2972	42.67	0.0783455	0.475177	0.461015
1942	Pantropical	Diospyros sutchuensis OK641590	ndhI_CDS	0.219	46.2972	42.17	0.0891453	0.475177	0.461015
40	(Sub) Temperate	Diospyros deyangensis MF288575	rps11_CDS	0.218	46.2209	50.57	-0.0940946	0.485916	0.554521
54	(Sub) Temperate	Diospyros glaucifolia KM504956	atpA_CDS	0.218	46.2209	44.07	0.0465345	0.463679	0.502341
144	(Sub) Temperate	Diospyros jinzaoshi KM522848	rps11_CDS	0.218	46.2209	50.41	-0.090633	0.476267	0.554521
210	(Sub) Temperate	Diospyros lotus KM522849	atpA_CDS	0.218	46.2209	44.07	0.0465345	0.463679	0.502341
384	(Sub) Temperate	Diospyros virginiana MF288577	ndhK_CDS	0.218	46.2209	48.36	-0.0462807	0.500158	0.456624
404	(Sub) Temperate	Diospyros virginiana MF288577	rps11_CDS	0.218	46.2209	51.03	-0.104047	0.495555	0.588417
574	Pantropical	Diospyros celebica MN885893	atpA_CDS	0.218	46.2209	44.65	0.0339861	0.464271	0.493506
1042	Pantropical	Diospyros hasseltii ON881551	atpA_CDS	0.218	46.2209	44.8	0.0307408	0.466277	0.492973
1302	Pantropical	Diospyros mespiliformis MZ274088	atpA_CDS	0.218	46.2209	44.57	0.0357169	0.464271	0.493506
1458	Pantropical	Diospyros nigrocortex ON881766	atpA_CDS	0.218	46.2209	45.06	0.0251156	0.466277	0.492424
1528	Pantropical	Diospyros olen MG049708	ndhK_CDS	0.218	46.2209	49.74	-0.0761374	0.494167	0.478512
59	(Sub) Temperate	Diospyros glaucifolia KM504956	ccsA_CDS	0.217	46.1445	47.42	-0.0276404	0.505947	0.495944
215	(Sub) Temperate	Diospyros lotus KM522849	ccsA_CDS	0.217	46.1445	47.42	-0.0276404	0.505947	0.495944
1465	Pantropical	Diospyros nigrocortex ON881766	clpP_CDS	0.217	46.1445	51.2	-0.109557	0.499631	0.428467
1931	Pantropical	Diospyros sutchuensis OK641590	ccsA_CDS	0.217	46.1445	48.26	-0.0458441	0.505947	0.464337
14	(Sub) Temperate	Diospyros deyangensis MF288575	ndhE_CDS	0.216	46.0682	46.73	-0.0143652	0.39858	0.522494
106	(Sub) Temperate	Diospyros jinzaoshi KM522848	atpA_CDS	0.216	46.0682	43.98	0.0453289	0.462451	0.497455
118	(Sub) Temperate	Diospyros jinzaoshi KM522848	ndhE_CDS	0.216	46.0682	46.73	-0.0143652	0.39858	0.522494
295	(Sub) Temperate	Diospyros morrisiana	rpl22_CDS	0.216	46.0682	49.41	-0.0725398	0.5043	0.496251
326	(Sub) Temperate	Diospyros oleifera KM522850	ndhE_CDS	0.216	46.0682	46.73	-0.0143652	0.39858	0.522494
451	Pantropical	Diospyros blancoi KX426216	rpl22_CDS	0.216	46.0682	47.52	-0.0315137	0.530165	0.433082
522	Pantropical	Diospyros cathayensis MF288576	atpA_CDS	0.216	46.0682	44.73	0.0290487	0.467578	0.46941
555	Pantropical	Diospyros cathayensis MF288576	rpl22_CDS	0.216	46.0682	45.92	0.00321742	0.523757	0.435172
607	Pantropical	Diospyros celebica MN885893	rpl22_CDS	0.216	46.0682	46.88	-0.0176212	0.530165	0.433082
638	Pantropical	Diospyros crassiflora MZ274087	ndhE_CDS	0.216	46.0682	46.32	-0.00546535	0.39858	0.522494
690	Pantropical	Diospyros dumetorum ON881445	ndhE_CDS	0.216	46.0682	45.53	0.0116831	0.384801	0.570087
750	Pantropical	Diospyros eriantha	petB_CDS	0.216	46.0682	41.42	0.100899	0.408514	0.489143
815	Pantropical	Diospyros erudita MG049697	rpl22_CDS	0.216	46.0682	46.81	-0.0161017	0.519363	0.503219
834	Pantropical	Diospyros ferrea MG049698	atpA_CDS	0.216	46.0682	43.14	0.0635627	0.463779	0.496364
1028	Pantropical	Diospyros hainanensis MH778100	rps11_CDS	0.216	46.0682	49.23	-0.0686325	0.513526	0.589953
1054	Pantropical	Diospyros hasseltii ON881551	ndhE_CDS	0.216	46.0682	45.93	0.00300036	0.384801	0.570087
1288	Pantropical	Diospyros maclurei MH778101	rps11_CDS	0.216	46.0682	45.82	0.00538812	0.513526	0.589953
1406	Pantropical	Diospyros nigra MZ929416	atpA_CDS	0.216	46.0682	44.17	0.0412046	0.464403	0.487468
1418	Pantropical	Diospyros nigra MZ929416	ndhE_CDS	0.216	46.0682	45.93	0.00300036	0.384801	0.570087
1510	Pantropical	Diospyros olen MG049708	atpA_CDS	0.216	46.0682	43.37	0.0585701	0.464418	0.487618
1522	Pantropical	Diospyros olen MG049708	ndhE_CDS	0.216	46.0682	45.53	0.0116831	0.384801	0.570087
1822	Pantropical	Diospyros rhombifolia MF288578	atpA_CDS	0.216	46.0682	44.73	0.0290487	0.467578	0.46941
1855	Pantropical	Diospyros rhombifolia MF288578	rpl22_CDS	0.216	46.0682	45.92	0.00321742	0.523757	0.435172
1894	Pantropical	Diospyros strigosa	petB_CDS	0.216	46.0682	41.42	0.100899	0.408514	0.489143
2250	Pantropical	Diospyros xishuangbannaensis ON881559	ndhE_CDS	0.216	46.0682	45.93	0.00300036	0.384801	0.570087
2258	Pantropical	Diospyros xishuangbannaensis ON881559	petB_CDS	0.216	46.0682	41.43	0.100682	0.408514	0.489143
2	(Sub) Temperate	Diospyros deyangensis MF288575	atpA_CDS	0.214	45.9156	43.82	0.0456393	0.461181	0.502018
158	(Sub) Temperate	Diospyros kaki KT223565	atpA_CDS	0.214	45.9156	43.82	0.0456393	0.461181	0.502018
262	(Sub) Temperate	Diospyros morrisiana	atpA_CDS	0.214	45.9156	43.93	0.0432436	0.463814	0.502018
267	(Sub) Temperate	Diospyros morrisiana	ccsA_CDS	0.214	45.9156	47.42	-0.0327656	0.503967	0.486525
314	(Sub) Temperate	Diospyros oleifera KM522850	atpA_CDS	0.214	45.9156	43.82	0.0456393	0.461181	0.502018
579	Pantropical	Diospyros celebica MN885893	ccsA_CDS	0.214	45.9156	47.51	-0.0347257	0.505922	0.456593
631	Pantropical	Diospyros crassiflora MZ274087	ccsA_CDS	0.214	45.9156	47.44	-0.0332011	0.512414	0.454215
730	Pantropical	Diospyros eriantha	atpA_CDS	0.214	45.9156	44.37	0.0336607	0.463814	0.492658
990	Pantropical	Diospyros hainanensis MH778100	atpA_CDS	0.214	45.9156	44.13	0.0388877	0.463814	0.492658
1255	Pantropical	Diospyros maclurei MH778101	ccsA_CDS	0.214	45.9156	47.73	-0.0395171	0.507099	0.466691
1307	Pantropical	Diospyros mespiliformis MZ274088	ccsA_CDS	0.214	45.9156	47.51	-0.0347257	0.505922	0.456593
1411	Pantropical	Diospyros nigra MZ929416	ccsA_CDS	0.214	45.9156	47.24	-0.0288453	0.508193	0.470546
1463	Pantropical	Diospyros nigrocortex ON881766	ccsA_CDS	0.214	45.9156	46.23	-0.00684841	0.508193	0.470546
1874	Pantropical	Diospyros strigosa	atpA_CDS	0.214	45.9156	44.37	0.0336607	0.463814	0.492658
2134	Pantropical	Diospyros veillonii MG049727	atpA_CDS	0.214	45.9156	43.2	0.0591423	0.465138	0.481822
2186	Pantropical	Diospyros vieillardii MG049728	atpA_CDS	0.214	45.9156	43.01	0.0632803	0.465138	0.491557
1320	Pantropical	Diospyros mespiliformis MZ274088	ndhK_CDS	0.213	45.8392	49.64	-0.0829157	0.497337	0.465581
2256	Pantropical	Diospyros xishuangbannaensis ON881559	ndhK_CDS	0.213	45.8392	49.15	-0.0722261	0.494306	0.468738
18	(Sub) Temperate	Diospyros deyangensis MF288575	ndhI_CDS	0.212	45.7629	42.13	0.0793846	0.471736	0.4726
95	(Sub) Temperate	Diospyros glaucifolia KM504956	rps18_CDS	0.212	45.7629	32.36	0.292876	0.466041	0.624954
122	(Sub) Temperate	Diospyros jinzaoshi KM522848	ndhI_CDS	0.212	45.7629	42.13	0.0793846	0.471736	0.4726
147	(Sub) Temperate	Diospyros jinzaoshi KM522848	rps18_CDS	0.212	45.7629	33.32	0.271899	0.47878	0.624954
174	(Sub) Temperate	Diospyros kaki KT223565	ndhI_CDS	0.212	45.7629	42.13	0.0793846	0.471736	0.4726
251	(Sub) Temperate	Diospyros lotus KM522849	rps18_CDS	0.212	45.7629	32.36	0.292876	0.466041	0.624954
278	(Sub) Temperate	Diospyros morrisiana	ndhI_CDS	0.212	45.7629	42.39	0.0737031	0.479867	0.441228
330	(Sub) Temperate	Diospyros oleifera KM522850	ndhI_CDS	0.212	45.7629	42.13	0.0793846	0.471736	0.4726
470	Pantropical	Diospyros calciphila MG049695	atpA_CDS	0.212	45.7629	42.95	0.0614662	0.466435	0.486466
538	Pantropical	Diospyros cathayensis MF288576	ndhI_CDS	0.212	45.7629	42.13	0.0793846	0.471736	0.4726
590	Pantropical	Diospyros celebica MN885893	ndhI_CDS	0.212	45.7629	42.13	0.0793846	0.471736	0.4726
746	Pantropical	Diospyros eriantha	ndhI_CDS	0.212	45.7629	42.13	0.0793846	0.471736	0.4726
782	Pantropical	Diospyros erudita MG049697	atpA_CDS	0.212	45.7629	42.95	0.0614662	0.466435	0.486466
798	Pantropical	Diospyros erudita MG049697	ndhI_CDS	0.212	45.7629	42.66	0.0678032	0.479867	0.441228
886	Pantropical	Diospyros flavocarpa MG049699	atpA_CDS	0.212	45.7629	42.95	0.0614662	0.466435	0.486466
938	Pantropical	Diospyros glans MG049701	atpA_CDS	0.212	45.7629	42.95	0.0614662	0.466435	0.486466
1058	Pantropical	Diospyros hasseltii ON881551	ndhI_CDS	0.212	45.7629	42.13	0.0793846	0.471736	0.4726
1094	Pantropical	Diospyros impolita MG049702	atpA_CDS	0.212	45.7629	42.95	0.0614662	0.466435	0.486466
1146	Pantropical	Diospyros inexplorata MG049703	atpA_CDS	0.212	45.7629	42.95	0.0614662	0.466435	0.486466
1198	Pantropical	Diospyros labillardierei MG049704	atpA_CDS	0.212	45.7629	42.95	0.0614662	0.466435	0.486466
1214	Pantropical	Diospyros labillardierei MG049704	ndhI_CDS	0.212	45.7629	42.66	0.0678032	0.479867	0.441228
1266	Pantropical	Diospyros maclurei MH778101	ndhI_CDS	0.212	45.7629	42.13	0.0793846	0.471736	0.4726
1354	Pantropical	Diospyros minimifolia MG049707	atpA_CDS	0.212	45.7629	42.95	0.0614662	0.466435	0.486466
1370	Pantropical	Diospyros minimifolia MG049707	ndhI_CDS	0.212	45.7629	42.66	0.0678032	0.479867	0.441228
1422	Pantropical	Diospyros nigra MZ929416	ndhI_CDS	0.212	45.7629	42.13	0.0793846	0.471736	0.4726
1526	Pantropical	Diospyros olen MG049708	ndhI_CDS	0.212	45.7629	41.42	0.0948994	0.469549	0.467583
1614	Pantropical	Diospyros parviflora MG049713	atpA_CDS	0.212	45.7629	42.95	0.0614662	0.466435	0.486466
1630	Pantropical	Diospyros parviflora MG049713	ndhI_CDS	0.212	45.7629	42.66	0.0678032	0.479867	0.441228
1666	Pantropical	Diospyros perplexa MG049717	atpA_CDS	0.212	45.7629	42.95	0.0614662	0.466435	0.486466
1718	Pantropical	Diospyros pustulata MG049719	atpA_CDS	0.212	45.7629	42.95	0.0614662	0.466435	0.486466
1734	Pantropical	Diospyros pustulata MG049719	ndhI_CDS	0.212	45.7629	42.66	0.0678032	0.479867	0.441228
1770	Pantropical	Diospyros revolutissima MG049721	atpA_CDS	0.212	45.7629	42.95	0.0614662	0.466435	0.486466
1838	Pantropical	Diospyros rhombifolia MF288578	ndhI_CDS	0.212	45.7629	42.13	0.0793846	0.471736	0.4726
1890	Pantropical	Diospyros strigosa	ndhI_CDS	0.212	45.7629	42.13	0.0793846	0.471736	0.4726
1926	Pantropical	Diospyros sutchuensis OK641590	atpA_CDS	0.212	45.7629	43.94	0.0398329	0.465114	0.478116
1978	Pantropical	Diospyros tridentata MG049723	atpA_CDS	0.212	45.7629	42.95	0.0614662	0.466435	0.486466
1994	Pantropical	Diospyros tridentata MG049723	ndhI_CDS	0.212	45.7629	42.66	0.0678032	0.479867	0.441228
2030	Pantropical	Diospyros trisulca MG049724	atpA_CDS	0.212	45.7629	42.95	0.0614662	0.466435	0.486466
2082	Pantropical	Diospyros umbrosa MG049726	atpA_CDS	0.212	45.7629	42.94	0.0616847	0.463913	0.49611
2202	Pantropical	Diospyros vieillardii MG049728	ndhI_CDS	0.212	45.7629	42.12	0.0796031	0.479867	0.4726
2254	Pantropical	Diospyros xishuangbannaensis ON881559	ndhI_CDS	0.212	45.7629	42.13	0.0793846	0.471736	0.4726
2290	Pantropical	Diospyros yaouhensis MG049731	atpA_CDS	0.212	45.7629	42.95	0.0614662	0.466435	0.486466
7	(Sub) Temperate	Diospyros deyangensis MF288575	ccsA_CDS	0.211	45.6865	47.36	-0.0366295	0.502055	0.476748
92	(Sub) Temperate	Diospyros glaucifolia KM504956	rps11_CDS	0.211	45.6865	50.65	-0.108642	0.500508	0.537283
111	(Sub) Temperate	Diospyros jinzaoshi KM522848	ccsA_CDS	0.211	45.6865	47.36	-0.0366295	0.502055	0.476748
163	(Sub) Temperate	Diospyros kaki KT223565	ccsA_CDS	0.211	45.6865	47.36	-0.0366295	0.502055	0.476748
196	(Sub) Temperate	Diospyros kaki KT223565	rps11_CDS	0.211	45.6865	49.94	-0.0931013	0.490967	0.572745
248	(Sub) Temperate	Diospyros lotus KM522849	rps11_CDS	0.211	45.6865	50.65	-0.108642	0.500508	0.537283
319	(Sub) Temperate	Diospyros oleifera KM522850	ccsA_CDS	0.211	45.6865	47.31	-0.0355351	0.502055	0.475404
352	(Sub) Temperate	Diospyros oleifera KM522850	rps11_CDS	0.211	45.6865	49.94	-0.0931013	0.490967	0.572745
423	Pantropical	Diospyros blancoi KX426216	ccsA_CDS	0.211	45.6865	47.04	-0.0296253	0.508211	0.445926
527	Pantropical	Diospyros cathayensis MF288576	ccsA_CDS	0.211	45.6865	47.83	-0.046917	0.504003	0.462643
560	Pantropical	Diospyros cathayensis MF288576	rps11_CDS	0.211	45.6865	50.45	-0.104264	0.500508	0.572745
678	Pantropical	Diospyros dumetorum ON881445	atpA_CDS	0.211	45.6865	43.74	0.0426061	0.461959	0.491779
683	Pantropical	Diospyros dumetorum ON881445	ccsA_CDS	0.211	45.6865	47.96	-0.0497625	0.504003	0.462643
1151	Pantropical	Diospyros inexplorata MG049703	ccsA_CDS	0.211	45.6865	47.86	-0.0475737	0.504003	0.462643
1203	Pantropical	Diospyros labillardierei MG049704	ccsA_CDS	0.211	45.6865	47.82	-0.0466982	0.499789	0.462643
1359	Pantropical	Diospyros minimifolia MG049707	ccsA_CDS	0.211	45.6865	47.82	-0.0466982	0.499789	0.462643
1496	Pantropical	Diospyros nigrocortex ON881766	rps11_CDS	0.211	45.6865	49.35	-0.0801873	0.502697	0.57496
1515	Pantropical	Diospyros olen MG049708	ccsA_CDS	0.211	45.6865	46.95	-0.0276553	0.504003	0.461255
1548	Pantropical	Diospyros olen MG049708	rps11_CDS	0.211	45.6865	49.57	-0.0850027	0.510038	0.537283
1619	Pantropical	Diospyros parviflora MG049713	ccsA_CDS	0.211	45.6865	47.82	-0.0466982	0.499789	0.462643
1964	Pantropical	Diospyros sutchuensis OK641590	rps11_CDS	0.211	45.6865	49.93	-0.0928825	0.500508	0.572745
1983	Pantropical	Diospyros tridentata MG049723	ccsA_CDS	0.211	45.6865	47.82	-0.0466982	0.499789	0.462643
2191	Pantropical	Diospyros vieillardii MG049728	ccsA_CDS	0.211	45.6865	47.56	-0.0410072	0.502055	0.476748
626	Pantropical	Diospyros crassiflora MZ274087	atpA_CDS	0.21	45.6102	42.96	0.058105	0.463258	0.502051
1562	Pantropical	Diospyros pancheri MG049709	atpA_CDS	0.21	45.6102	42.93	0.0587628	0.467781	0.491018
20	(Sub) Temperate	Diospyros deyangensis MF288575	ndhK_CDS	0.208	45.4575	48.57	-0.0684706	0.494599	0.4522
72	(Sub) Temperate	Diospyros glaucifolia KM504956	ndhK_CDS	0.208	45.4575	47.76	-0.0506517	0.493125	0.450533
124	(Sub) Temperate	Diospyros jinzaoshi KM522848	ndhK_CDS	0.208	45.4575	48.57	-0.0684706	0.494599	0.4522
176	(Sub) Temperate	Diospyros kaki KT223565	ndhK_CDS	0.208	45.4575	48.57	-0.0684706	0.494599	0.4522
228	(Sub) Temperate	Diospyros lotus KM522849	ndhK_CDS	0.208	45.4575	47.76	-0.0506517	0.493125	0.450533
280	(Sub) Temperate	Diospyros morrisiana	ndhK_CDS	0.208	45.4575	48.49	-0.0667107	0.494599	0.453858
332	(Sub) Temperate	Diospyros oleifera KM522850	ndhK_CDS	0.208	45.4575	48.57	-0.0684706	0.494599	0.4522
436	Pantropical	Diospyros blancoi KX426216	ndhK_CDS	0.208	45.4575	49.12	-0.0805698	0.494599	0.475076
456	Pantropical	Diospyros blancoi KX426216	rps11_CDS	0.208	45.4575	45.06	0.00874441	0.518593	0.57073
488	Pantropical	Diospyros calciphila MG049695	ndhK_CDS	0.208	45.4575	48.99	-0.07771	0.494599	0.475076
540	Pantropical	Diospyros cathayensis MF288576	ndhK_CDS	0.208	45.4575	48.92	-0.0761701	0.494599	0.475076
612	Pantropical	Diospyros celebica MN885893	rps11_CDS	0.208	45.4575	45.1	0.00786446	0.518593	0.573166
696	Pantropical	Diospyros dumetorum ON881445	ndhK_CDS	0.208	45.4575	49.83	-0.0961888	0.489996	0.499058
748	Pantropical	Diospyros eriantha	ndhK_CDS	0.208	45.4575	49.33	-0.0851895	0.488672	0.497746
800	Pantropical	Diospyros erudita MG049697	ndhK_CDS	0.208	45.4575	48.99	-0.07771	0.494599	0.475076
852	Pantropical	Diospyros ferrea MG049698	ndhK_CDS	0.208	45.4575	49.05	-0.0790299	0.494599	0.475076
904	Pantropical	Diospyros flavocarpa MG049699	ndhK_CDS	0.208	45.4575	48.99	-0.07771	0.494599	0.475076
956	Pantropical	Diospyros glans MG049701	ndhK_CDS	0.208	45.4575	48.99	-0.07771	0.494599	0.475076
1008	Pantropical	Diospyros hainanensis MH778100	ndhK_CDS	0.208	45.4575	48.87	-0.0750701	0.494599	0.475076
1060	Pantropical	Diospyros hasseltii ON881551	ndhK_CDS	0.208	45.4575	49.98	-0.0994886	0.482841	0.520194
1112	Pantropical	Diospyros impolita MG049702	ndhK_CDS	0.208	45.4575	48.99	-0.07771	0.494599	0.475076
1164	Pantropical	Diospyros inexplorata MG049703	ndhK_CDS	0.208	45.4575	48.99	-0.07771	0.494599	0.475076
1216	Pantropical	Diospyros labillardierei MG049704	ndhK_CDS	0.208	45.4575	48.99	-0.07771	0.494599	0.475076
1268	Pantropical	Diospyros maclurei MH778101	ndhK_CDS	0.208	45.4575	49.12	-0.0805698	0.494599	0.475076
1340	Pantropical	Diospyros mespiliformis MZ274088	rps11_CDS	0.208	45.4575	45.07	0.00852442	0.518593	0.573166
1372	Pantropical	Diospyros minimifolia MG049707	ndhK_CDS	0.208	45.4575	48.99	-0.07771	0.494599	0.475076
1580	Pantropical	Diospyros pancheri MG049709	ndhK_CDS	0.208	45.4575	48.99	-0.07771	0.494599	0.475076
1632	Pantropical	Diospyros parviflora MG049713	ndhK_CDS	0.208	45.4575	48.99	-0.07771	0.494599	0.475076
1684	Pantropical	Diospyros perplexa MG049717	ndhK_CDS	0.208	45.4575	48.99	-0.07771	0.494599	0.475076
1736	Pantropical	Diospyros pustulata MG049719	ndhK_CDS	0.208	45.4575	48.99	-0.07771	0.494599	0.475076
1788	Pantropical	Diospyros revolutissima MG049721	ndhK_CDS	0.208	45.4575	48.99	-0.07771	0.494599	0.475076
1840	Pantropical	Diospyros rhombifolia MF288578	ndhK_CDS	0.208	45.4575	48.92	-0.0761701	0.494599	0.475076
1892	Pantropical	Diospyros strigosa	ndhK_CDS	0.208	45.4575	49.33	-0.0851895	0.488672	0.497746
1996	Pantropical	Diospyros tridentata MG049723	ndhK_CDS	0.208	45.4575	48.99	-0.07771	0.494599	0.475076
2048	Pantropical	Diospyros trisulca MG049724	ndhK_CDS	0.208	45.4575	48.99	-0.07771	0.494599	0.475076
2100	Pantropical	Diospyros umbrosa MG049726	ndhK_CDS	0.208	45.4575	48.99	-0.07771	0.494599	0.475076
2152	Pantropical	Diospyros veillonii MG049727	ndhK_CDS	0.208	45.4575	48.99	-0.07771	0.494599	0.475076
2204	Pantropical	Diospyros vieillardii MG049728	ndhK_CDS	0.208	45.4575	49.05	-0.0790299	0.494599	0.475076
2308	Pantropical	Diospyros yaouhensis MG049731	ndhK_CDS	0.208	45.4575	48.99	-0.07771	0.494599	0.475076
371	(Sub) Temperate	Diospyros virginiana MF288577	ccsA_CDS	0.207	45.3812	47.02	-0.0361127	0.504301	0.465395
475	Pantropical	Diospyros calciphila MG049695	ccsA_CDS	0.207	45.3812	47.5	-0.0466898	0.502046	0.46903
735	Pantropical	Diospyros eriantha	ccsA_CDS	0.207	45.3812	47.32	-0.0427234	0.502046	0.46903
787	Pantropical	Diospyros erudita MG049697	ccsA_CDS	0.207	45.3812	47.5	-0.0466898	0.502046	0.46903
839	Pantropical	Diospyros ferrea MG049698	ccsA_CDS	0.207	45.3812	45.72	-0.00746643	0.508439	0.449869
891	Pantropical	Diospyros flavocarpa MG049699	ccsA_CDS	0.207	45.3812	47.5	-0.0466898	0.502046	0.46903
943	Pantropical	Diospyros glans MG049701	ccsA_CDS	0.207	45.3812	47.5	-0.0466898	0.502046	0.46903
1099	Pantropical	Diospyros impolita MG049702	ccsA_CDS	0.207	45.3812	47.5	-0.0466898	0.502046	0.46903
1567	Pantropical	Diospyros pancheri MG049709	ccsA_CDS	0.207	45.3812	47.5	-0.0466898	0.502046	0.46903
1671	Pantropical	Diospyros perplexa MG049717	ccsA_CDS	0.207	45.3812	47.5	-0.0466898	0.502046	0.46903
1723	Pantropical	Diospyros pustulata MG049719	ccsA_CDS	0.207	45.3812	47.5	-0.0466898	0.502046	0.46903
1827	Pantropical	Diospyros rhombifolia MF288578	ccsA_CDS	0.207	45.3812	47.43	-0.0451473	0.502046	0.451952
1879	Pantropical	Diospyros strigosa	ccsA_CDS	0.207	45.3812	47.08	-0.0374348	0.508347	0.464857
2035	Pantropical	Diospyros trisulca MG049724	ccsA_CDS	0.207	45.3812	47.5	-0.0466898	0.502046	0.46903
2087	Pantropical	Diospyros umbrosa MG049726	ccsA_CDS	0.207	45.3812	47.5	-0.0466898	0.502046	0.46903
2139	Pantropical	Diospyros veillonii MG049727	ccsA_CDS	0.207	45.3812	47.5	-0.0466898	0.502046	0.46903
2295	Pantropical	Diospyros yaouhensis MG049731	ccsA_CDS	0.207	45.3812	47.5	-0.0466898	0.502046	0.46903
170	(Sub) Temperate	Diospyros kaki KT223565	ndhE_CDS	0.206	45.3048	46.18	-0.0193172	0.393763	0.54408
378	(Sub) Temperate	Diospyros virginiana MF288577	ndhE_CDS	0.206	45.3048	45.93	-0.0137991	0.393763	0.54408
482	Pantropical	Diospyros calciphila MG049695	ndhE_CDS	0.206	45.3048	45.93	-0.0137991	0.393763	0.54408
486	Pantropical	Diospyros calciphila MG049695	ndhI_CDS	0.206	45.3048	41.58	0.0822172	0.476423	0.452735
586	Pantropical	Diospyros celebica MN885893	ndhE_CDS	0.206	45.3048	45.93	-0.0137991	0.393763	0.54408
694	Pantropical	Diospyros dumetorum ON881445	ndhI_CDS	0.206	45.3048	41.81	0.0771405	0.468344	0.484783
794	Pantropical	Diospyros erudita MG049697	ndhE_CDS	0.206	45.3048	45.93	-0.0137991	0.393763	0.54408
846	Pantropical	Diospyros ferrea MG049698	ndhE_CDS	0.206	45.3048	45.93	-0.0137991	0.393763	0.54408
850	Pantropical	Diospyros ferrea MG049698	ndhI_CDS	0.206	45.3048	41.58	0.0822172	0.476423	0.452735
898	Pantropical	Diospyros flavocarpa MG049699	ndhE_CDS	0.206	45.3048	45.93	-0.0137991	0.393763	0.54408
902	Pantropical	Diospyros flavocarpa MG049699	ndhI_CDS	0.206	45.3048	41.58	0.0822172	0.476423	0.452735
950	Pantropical	Diospyros glans MG049701	ndhE_CDS	0.206	45.3048	45.93	-0.0137991	0.393763	0.54408
954	Pantropical	Diospyros glans MG049701	ndhI_CDS	0.206	45.3048	41.58	0.0822172	0.476423	0.452735
1106	Pantropical	Diospyros impolita MG049702	ndhE_CDS	0.206	45.3048	45.93	-0.0137991	0.393763	0.54408
1110	Pantropical	Diospyros impolita MG049702	ndhI_CDS	0.206	45.3048	41.58	0.0822172	0.476423	0.452735
1158	Pantropical	Diospyros inexplorata MG049703	ndhE_CDS	0.206	45.3048	45.93	-0.0137991	0.393763	0.54408
1162	Pantropical	Diospyros inexplorata MG049703	ndhI_CDS	0.206	45.3048	41.58	0.0822172	0.476423	0.452735
1210	Pantropical	Diospyros labillardierei MG049704	ndhE_CDS	0.206	45.3048	45.93	-0.0137991	0.393763	0.54408
1262	Pantropical	Diospyros maclurei MH778101	ndhE_CDS	0.206	45.3048	46.15	-0.018655	0.393763	0.54408
1314	Pantropical	Diospyros mespiliformis MZ274088	ndhE_CDS	0.206	45.3048	44.16	0.0252696	0.393763	0.597277
1318	Pantropical	Diospyros mespiliformis MZ274088	ndhI_CDS	0.206	45.3048	42.68	0.0579372	0.468344	0.487353
1366	Pantropical	Diospyros minimifolia MG049707	ndhE_CDS	0.206	45.3048	45.93	-0.0137991	0.393763	0.54408
1470	Pantropical	Diospyros nigrocortex ON881766	ndhE_CDS	0.206	45.3048	45.38	-0.00165907	0.393763	0.54408
1574	Pantropical	Diospyros pancheri MG049709	ndhE_CDS	0.206	45.3048	45.93	-0.0137991	0.393763	0.54408
1578	Pantropical	Diospyros pancheri MG049709	ndhI_CDS	0.206	45.3048	41.58	0.0822172	0.476423	0.452735
1626	Pantropical	Diospyros parviflora MG049713	ndhE_CDS	0.206	45.3048	45.93	-0.0137991	0.393763	0.54408
1678	Pantropical	Diospyros perplexa MG049717	ndhE_CDS	0.206	45.3048	45.93	-0.0137991	0.393763	0.54408
1682	Pantropical	Diospyros perplexa MG049717	ndhI_CDS	0.206	45.3048	41.58	0.0822172	0.476423	0.452735
1730	Pantropical	Diospyros pustulata MG049719	ndhE_CDS	0.206	45.3048	45.93	-0.0137991	0.393763	0.54408
1782	Pantropical	Diospyros revolutissima MG049721	ndhE_CDS	0.206	45.3048	45.93	-0.0137991	0.393763	0.54408
1786	Pantropical	Diospyros revolutissima MG049721	ndhI_CDS	0.206	45.3048	41.58	0.0822172	0.476423	0.452735
1990	Pantropical	Diospyros tridentata MG049723	ndhE_CDS	0.206	45.3048	45.93	-0.0137991	0.393763	0.54408
2042	Pantropical	Diospyros trisulca MG049724	ndhE_CDS	0.206	45.3048	45.93	-0.0137991	0.393763	0.54408
2046	Pantropical	Diospyros trisulca MG049724	ndhI_CDS	0.206	45.3048	41.58	0.0822172	0.476423	0.452735
2094	Pantropical	Diospyros umbrosa MG049726	ndhE_CDS	0.206	45.3048	45.93	-0.0137991	0.393763	0.54408
2098	Pantropical	Diospyros umbrosa MG049726	ndhI_CDS	0.206	45.3048	41.58	0.0822172	0.476423	0.452735
2146	Pantropical	Diospyros veillonii MG049727	ndhE_CDS	0.206	45.3048	45.93	-0.0137991	0.393763	0.54408
2150	Pantropical	Diospyros veillonii MG049727	ndhI_CDS	0.206	45.3048	41.78	0.0778026	0.476423	0.452735
2198	Pantropical	Diospyros vieillardii MG049728	ndhE_CDS	0.206	45.3048	45.93	-0.0137991	0.393763	0.54408
2302	Pantropical	Diospyros yaouhensis MG049731	ndhE_CDS	0.206	45.3048	45.93	-0.0137991	0.393763	0.54408
2306	Pantropical	Diospyros yaouhensis MG049731	ndhI_CDS	0.206	45.3048	41.58	0.0822172	0.476423	0.452735
409	(Sub) Temperate	Diospyros virginiana MF288577	rps3_CDS	0.205	45.2285	46.93	-0.0376198	0.56929	0.355404
592	Pantropical	Diospyros celebica MN885893	ndhK_CDS	0.204	45.1522	48.92	-0.0834466	0.497677	0.461658
644	Pantropical	Diospyros crassiflora MZ274087	ndhK_CDS	0.204	45.1522	48.9	-0.0830037	0.497677	0.461658
647	Pantropical	Diospyros crassiflora MZ274087	petD_CDS	0.204	45.1522	42.74	0.0534238	0.522774	0.593315
995	Pantropical	Diospyros hainanensis MH778100	ccsA_CDS	0.204	45.1522	45.73	-0.0127967	0.509412	0.441887
1047	Pantropical	Diospyros hasseltii ON881551	ccsA_CDS	0.204	45.1522	46.93	-0.0393735	0.503441	0.475706
1424	Pantropical	Diospyros nigra MZ929416	ndhK_CDS	0.204	45.1522	48.7	-0.0785742	0.491841	0.484778
1427	Pantropical	Diospyros nigra MZ929416	petD_CDS	0.204	45.1522	41.84	0.0733564	0.522774	0.529791
1775	Pantropical	Diospyros revolutissima MG049721	ccsA_CDS	0.204	45.1522	47.4	-0.0497827	0.500157	0.475416
1944	Pantropical	Diospyros sutchuensis OK641590	ndhK_CDS	0.204	45.1522	48.92	-0.0834466	0.491841	0.484778
300	(Sub) Temperate	Diospyros morrisiana	rps11_CDS	0.203	45.0759	49.94	-0.107909	0.505364	0.555648
508	Pantropical	Diospyros calciphila MG049695	rps11_CDS	0.203	45.0759	48.28	-0.0710824	0.505364	0.555648
664	Pantropical	Diospyros crassiflora MZ274087	rps11_CDS	0.203	45.0759	49.03	-0.087721	0.505364	0.555648
768	Pantropical	Diospyros eriantha	rps11_CDS	0.203	45.0759	48.28	-0.0710824	0.505364	0.592209
820	Pantropical	Diospyros erudita MG049697	rps11_CDS	0.203	45.0759	48.28	-0.0710824	0.505364	0.555648
924	Pantropical	Diospyros flavocarpa MG049699	rps11_CDS	0.203	45.0759	48.28	-0.0710824	0.505364	0.555648
976	Pantropical	Diospyros glans MG049701	rps11_CDS	0.203	45.0759	48.28	-0.0710824	0.505364	0.555648
1132	Pantropical	Diospyros impolita MG049702	rps11_CDS	0.203	45.0759	48.28	-0.0710824	0.505364	0.555648
1184	Pantropical	Diospyros inexplorata MG049703	rps11_CDS	0.203	45.0759	48.28	-0.0710824	0.505364	0.555648
1236	Pantropical	Diospyros labillardierei MG049704	rps11_CDS	0.203	45.0759	48.28	-0.0710824	0.505364	0.555648
1392	Pantropical	Diospyros minimifolia MG049707	rps11_CDS	0.203	45.0759	48.28	-0.0710824	0.505364	0.555648
1444	Pantropical	Diospyros nigra MZ929416	rps11_CDS	0.203	45.0759	48.28	-0.0710824	0.505364	0.592209
1600	Pantropical	Diospyros pancheri MG049709	rps11_CDS	0.203	45.0759	48.28	-0.0710824	0.505364	0.555648
1652	Pantropical	Diospyros parviflora MG049713	rps11_CDS	0.203	45.0759	48.28	-0.0710824	0.505364	0.555648
1704	Pantropical	Diospyros perplexa MG049717	rps11_CDS	0.203	45.0759	48.28	-0.0710824	0.505364	0.555648
1756	Pantropical	Diospyros pustulata MG049719	rps11_CDS	0.203	45.0759	48.28	-0.0710824	0.505364	0.555648
1808	Pantropical	Diospyros revolutissima MG049721	rps11_CDS	0.203	45.0759	48.28	-0.0710824	0.505364	0.555648
1860	Pantropical	Diospyros rhombifolia MF288578	rps11_CDS	0.203	45.0759	49.79	-0.104581	0.505364	0.555648
1912	Pantropical	Diospyros strigosa	rps11_CDS	0.203	45.0759	48.28	-0.0710824	0.505364	0.592209
2016	Pantropical	Diospyros tridentata MG049723	rps11_CDS	0.203	45.0759	48.28	-0.0710824	0.505364	0.555648
2120	Pantropical	Diospyros umbrosa MG049726	rps11_CDS	0.203	45.0759	48.28	-0.0710824	0.505364	0.555648
2172	Pantropical	Diospyros veillonii MG049727	rps11_CDS	0.203	45.0759	48.28	-0.0710824	0.505364	0.555648
2224	Pantropical	Diospyros vieillardii MG049728	rps11_CDS	0.203	45.0759	48.28	-0.0710824	0.505364	0.555648
2276	Pantropical	Diospyros xishuangbannaensis ON881559	rps11_CDS	0.203	45.0759	48.28	-0.0710824	0.505364	0.592209
2328	Pantropical	Diospyros yaouhensis MG049731	rps11_CDS	0.203	45.0759	48.28	-0.0710824	0.505364	0.555648
276	(Sub) Temperate	Diospyros morrisiana	ndhG_CDS	0.201	44.9233	45.22	-0.00660402	0.447266	0.566781
461	Pantropical	Diospyros blancoi KX426216	rps3_CDS	0.2	44.8471	47.15	-0.051351	0.565765	0.338597
617	Pantropical	Diospyros celebica MN885893	rps3_CDS	0.2	44.8471	47.15	-0.051351	0.565765	0.338597
825	Pantropical	Diospyros erudita MG049697	rps3_CDS	0.2	44.8471	46.47	-0.0361884	0.564329	0.336892
1241	Pantropical	Diospyros labillardierei MG049704	rps3_CDS	0.2	44.8471	46.47	-0.0361884	0.564329	0.336892
1293	Pantropical	Diospyros maclurei MH778101	rps3_CDS	0.2	44.8471	47.78	-0.0653987	0.565765	0.338597
1397	Pantropical	Diospyros minimifolia MG049707	rps3_CDS	0.2	44.8471	46.47	-0.0361884	0.564329	0.336892
1501	Pantropical	Diospyros nigrocortex ON881766	rps3_CDS	0.2	44.8471	47.17	-0.051797	0.565765	0.338597
1553	Pantropical	Diospyros olen MG049708	rps3_CDS	0.2	44.8471	45.46	-0.0136674	0.565765	0.338597
1657	Pantropical	Diospyros parviflora MG049713	rps3_CDS	0.2	44.8471	46.47	-0.0361884	0.564329	0.336892
1761	Pantropical	Diospyros pustulata MG049719	rps3_CDS	0.2	44.8471	46.47	-0.0361884	0.564329	0.336892
2021	Pantropical	Diospyros tridentata MG049723	rps3_CDS	0.2	44.8471	46.47	-0.0361884	0.564329	0.336892
1476	Pantropical	Diospyros nigrocortex ON881766	ndhK_CDS	0.199	44.7708	47.64	-0.0640862	0.489163	0.495081
23	(Sub) Temperate	Diospyros deyangensis MF288575	petD_CDS	0.197	44.6184	41.62	0.0672	0.516711	0.576461
335	(Sub) Temperate	Diospyros oleifera KM522850	petD_CDS	0.197	44.6184	41.62	0.0672	0.516711	0.576461
387	(Sub) Temperate	Diospyros virginiana MF288577	petD_CDS	0.197	44.6184	41.7	0.065407	0.518715	0.545832
491	Pantropical	Diospyros calciphila MG049695	petD_CDS	0.197	44.6184	42.19	0.054425	0.518715	0.57873
595	Pantropical	Diospyros celebica MN885893	petD_CDS	0.197	44.6184	41.95	0.0598039	0.518715	0.57873
803	Pantropical	Diospyros erudita MG049697	petD_CDS	0.197	44.6184	41.88	0.0613728	0.516711	0.576461
855	Pantropical	Diospyros ferrea MG049698	petD_CDS	0.197	44.6184	42.19	0.054425	0.518715	0.57873
907	Pantropical	Diospyros flavocarpa MG049699	petD_CDS	0.197	44.6184	42.19	0.054425	0.518715	0.57873
1063	Pantropical	Diospyros hasseltii ON881551	petD_CDS	0.197	44.6184	41.75	0.0642864	0.526881	0.545832
[truncated: 342 more rows]
